# Supplementary material for: Global distribution models for the major bamboo (Poaceae, Bambusoideae) clades
Source: Biodivers Data J. 2025 Aug 26;13:e153436. doi: 10.3897/BDJ.13.e153436 (PMC12405939; doi:10.3897/BDJ.13.e153436)
Supplement: Supplementary material 1 — R script to clean occurrence records and model distributions [file bdj-13-e153436-s001.r]

library(raster)
library(CoordinateCleaner)
library(dismo)

# CUSTOM FUNCTIONS

## Target vs. background data partitioning function
SplitByClade <- function(x, clade) {
  xsci <- x[x$clade == clade, c("decimalLongitude","decimalLatitude")]
  xnotsci <- x[x$clade != clade, c("decimalLongitude","decimalLatitude")]
  # remove "background" (absent) points that are same as target (present)
  y1 <- paste(xnotsci[,1],xnotsci[,2])
  y2 <- paste(xsci[,1], xsci[,2])
  xnotsci <- xnotsci[!(y1 %in% y2),]
  return(list(present = xsci, absent = xnotsci))
}

## Training vs. test target-data partitioning function
PartitionTrainingTest <- function(x, ratio = 0.67) {
  numtarget <- dim(x)[1]
  dum <- 1:numtarget
  xtrain <- sample(dum, ceiling(ratio * numtarget), replace = FALSE)
  xtest <- dum[!(dum %in% xtrain)]
  return(list(train = x[xtrain,], test = x[xtest,]))
}

# MAIN CODE

## Load data
table1 <- read.csv("table1.csv")                      # Table 1:       download and save as csv
table2 <- read.csv("table2.csv")                      # Table 2:       download and save as csv
grasses <- read.delim("0000750-241126133413365.csv")  # download here: https://doi.org/10.15468/dl.u9wq7c
country.dat <- read.csv("country-codes.csv")          # access here:   https://www.iso.org/obp/ui/#search/code/
files <- paste0("wc2.1_5m_bio_",1:19,".tif")          # download here: https://www.worldclim.org/data/worldclim21.html
bio_vars <- raster::stack(files)

## Truncate large GBIF data.frame
grasses.reduced <- grasses[,c("gbifID","datasetKey","genus","decimalLatitude","decimalLongitude","coordinateUncertaintyInMeters","countryCode","stateProvince","year")]
grasses.reduced <- grasses.reduced[grasses.reduced$decimalLatitude != "" | grasses.reduced$decimalLatitude != "",]  # eliminate records missing values in latitude, longitude, or both

## Filter truncated data to only bamboos
bamboos.unfiltered <- grasses.reduced[grasses.reduced$genus %in% table1$genus,]      # remove non-bamboos
bamboos.unfiltered <- bamboos.unfiltered[bamboos.unfiltered$genus != "",]            # remove records without a determination below family

## Filter bamboos to only native regions for each genus as per Table 2
### geographic name transformations and/or translations
bamboos.unfiltered[bamboos.unfiltered$stateProvince == "台湾","countryCode"] <- "TW"  # using the ISO convention here
translations <- data.frame(from = c("Chongqing (重慶市)","Hubei (湖北省)","Jiangsu Sheng","Sichuan Province (四川省)","上海","云南","北京","四川","宁夏","安徽","山东","山西","广东","广西","江苏","江西","河北","河南","浙江","海南","湖北","湖南","甘肃","福建","西藏","贵州","重庆","陕西","青海","香港","Sakhalin Oblast","Sakhalin Region"),
                           to = c("Chongqing","Hubei","Jiangsu","Sichuan","Shanghai","Yunnan","Beijing","Sichuan","Ningxia","Anhui","Shandong","Shanxi","Guangdong","Guangxi","Jiangsu","Jiangxi","Hebei","Henan","Zhejiang","Hainan","Hubei","Hunan","Gansu","Fujian","Tibet","Guizhou","Chongqing","Shaanxi","Qinghai","Hong Kong","Sakhalin","Sakhalin"),
                           stringsAsFactors = FALSE)
for(i in rownames(translations))
  bamboos.unfiltered$stateProvince[bamboos.unfiltered$stateProvince == translations[i, "from"]] <- translations[i, "to"]  # are there better ways to do? yes, but it gets the job done.
### filtering
bamboos <- data.frame()
for(genus in table1$genus){
  tmp.recordsThisGenus <- bamboos.unfiltered[bamboos.unfiltered$genus == genus,]
  tmp.nativeRegionsThisGenus <- table2[table2$genus == genus, "code"]
  tmp.recordsInNativeCountries <- tmp.recordsThisGenus[tmp.recordsThisGenus$countryCode %in% tmp.nativeRegionsThisGenus,]
  tmp.recordsInNativeStates <- tmp.recordsThisGenus[paste(tmp.recordsThisGenus$countryCode, tmp.recordsThisGenus$stateProvince,sep = ":") %in% tmp.nativeRegionsThisGenus,]  # For the large, heterogeneous countries like China, Australia, United States, etc., concatenate the country code and state name for the purpose of excluding taxa
  bamboos <- rbind(bamboos, tmp.recordsInNativeCountries)  # add records from countries where native
  bamboos <- rbind(bamboos, tmp.recordsInNativeStates)     # add records from states/provinces of large, heterogeneous countries where native
}

## Free up memory (the MaxEnt R-Java connection can be resource intensive)
rm(grasses, grasses.reduced, tmp.recordsThisGenus, tmp.nativeRegionsThisGenus,
   tmp.recordsInNativeCountries, tmp.recordsInNativeStates)
gc()


## Adjustments
### append clade information from table 1 to data
matchedClades <- table1[match(bamboos$genus, table1$genus), c("tribe", "clade", "subtribe")]
row.names(matchedClades) <- 1:nrow(matchedClades)
bamboos <- cbind(matchedClades, bamboos)
### convert latitude and longitude to numbers
bamboos$decimalLatitude <- as.numeric(bamboos$decimalLatitude)
bamboos$decimalLongitude <- as.numeric(bamboos$decimalLongitude)
### match GBIF 2-letter code against ISO-3166 data to:
#### replace 2-letter country code from GBIF with 3-letter country code (needed for CoordinateCleaner)
bamboos$countryCode2 <- bamboos$countryCode
bamboos$countryCode <- country.dat[match(bamboos$countryCode, country.dat$ISO3166.1.Alpha.2),"ISO3166.1.Alpha.3"]
### data error corrections
bamboos$year[bamboos$year == 1691] <- NA          # remove miskeyed year (1961)


## Coordinate Cleaner
flags <- clean_coordinates(bamboos, species = "genus", countries = "countryCode")
summary(flags)

### purge problematic records
bamboos <- cc_val(bamboos, value = "clean")
bamboos <- cc_dupl(bamboos, species = "genus", value = "clean")
bamboos <- cc_outl(bamboos, species = "genus", value = "clean", method = "quantile", mltpl = 10)
bamboos <- cc_coun(bamboos, iso3 = "countryCode", value = "clean")
bamboos <- cc_sea(bamboos, buffer = -500, value = "clean")
bamboos <- cc_cen(bamboos, buffer = 999, test = "both", species = "genus", verify = TRUE)

## Calculate inter-point distances (as Euclidean of decimal lat/long)
dists.herb <- dist(subset(bamboos, clade == "Herbaceous", select = c(decimalLongitude, decimalLatitude)))
dists.pwb <- dist(subset(bamboos, clade == "PWB", select = c(decimalLongitude, decimalLatitude)))
dists.nwb <- dist(subset(bamboos, clade == "NWB", select = c(decimalLongitude, decimalLatitude)))
dists.twb <- dist(subset(bamboos, clade == "TWB", select = c(decimalLongitude, decimalLatitude)))
hist(dists.herb)
hist(dists.pwb)
hist(dists.nwb)
hist(dists.twb)   # bimodal because they occur in both east and west hemispheres
### Use medians instead of means due to data skew seen in hist().
### Divide by 2 to get half the inter-point distance (thus, diameter attributable to one point),
### then divide that by 2 to get "half weight" influence from each point. End result, divide by 4.
median(c(median(dists.herb),
         median(dists.pwb),
         median(dists.nwb),
         median(dists.twb))) / 4  # 6.35

## Determine temporal coverage
min(as.numeric(bamboos$year), na.rm = TRUE)
max(as.numeric(bamboos$year), na.rm = TRUE)

## Partition data
target_bg.herb <- SplitByClade(bamboos, "Herbaceous")
target_bg.pwb <- SplitByClade(bamboos, "PWB")
target_bg.nwb <- SplitByClade(bamboos, "NWB")

### Northern hemisphere points overwhelm African points in combined modelling of TWB; 
### separating these regions improves model predictions
#target_bg.twb <- SplitByClade(bamboos, "TWB")
target_bg.twb1 <- SplitByClade(bamboos[!(bamboos$countryCode %in% c("ZAF","LSO","TZA","CMR","BDI","ETH","UGA","RWA","COD","KEN","MGA")),], "TWB")
target_bg.twb2 <- SplitByClade(bamboos[bamboos$countryCode %in% c("ZAF","LSO","TZA","CMR","BDI","ETH","UGA","RWA","COD","KEN","MGA"),], "TWB")

train_test.herb <- PartitionTrainingTest(target_bg.herb$present)
train_test.pwb <- PartitionTrainingTest(target_bg.pwb$present, ratio = 0.80)  # low number of remaining occurrences
train_test.nwb <- PartitionTrainingTest(target_bg.nwb$present)
# train_test.twb <- PartitionTrainingTest(target_bg.twb$present)  # overwhelmed version
train_test.twb1 <- PartitionTrainingTest(target_bg.twb1$present)
train_test.twb2 <- PartitionTrainingTest(target_bg.twb2$present, ratio = 0.80)

## MaxEnt modelling
m_herb <- maxent(bio_vars, train_test.herb$train, removeDuplicates=TRUE)
m_pwb <- maxent(bio_vars, train_test.pwb$train, removeDuplicates=TRUE)
m_nwb <- maxent(bio_vars, train_test.nwb$train, removeDuplicates=TRUE)
# m_twb <- maxent(bio_vars, train_test.twb$train, removeDuplicates=TRUE)
m_twb1 <- maxent(bio_vars, train_test.twb1$train, removeDuplicates=TRUE)
m_twb2 <- maxent(bio_vars, train_test.twb2$train, removeDuplicates=TRUE)

## Model evaluation
e_herb <- evaluate(train_test.herb$test, target_bg.herb$absent, m_herb, bio_vars)
e_pwb <- evaluate(train_test.pwb$test, target_bg.pwb$absent, m_pwb, bio_vars)
e_nwb <- evaluate(train_test.nwb$test, target_bg.nwb$absent, m_nwb, bio_vars)
# e_twb <- evaluate(train_test.twb$test, target_bg.twb$absent, m_twb, bio_vars)
e_twb1 <- evaluate(train_test.twb1$test, target_bg.twb1$absent, m_twb, bio_vars)
e_twb2 <- evaluate(train_test.twb2$test, target_bg.twb2$absent, m_twb, bio_vars)
e_herb
e_pwb
e_nwb
# e_twb
e_twb1
e_twb2

## Threshold criterion
t_herb <- threshold(e_herb, 'spec_sens')
t_pwb <- threshold(e_pwb, 'spec_sens')
t_nwb <- threshold(e_nwb, 'spec_sens')
# t_twb <- threshold(e_twb, 'spec_sens')
t_twb1 <- threshold(e_twb1, 'spec_sens')
t_twb2 <- threshold(e_twb2, 'spec_sens')

## Spatial prediction
p_herb <- predict(bio_vars, m_herb, progress='text')
p_pwb <- predict(bio_vars, m_pwb, progress='text')
p_nwb <- predict(bio_vars, m_nwb, progress='text')
# p_twb <- predict(bio_vars, m_twb, progress='text')
p_twb1 <- predict(bio_vars, m_twb1, progress='text')
p_twb2 <- predict(bio_vars, m_twb2, progress='text')

### Combine the northerly and southerly predictions for TWB 
p_twb12 <- raster::stack(p_twb1, p_twb2)
p_twb <- calc(p_twb12, fun = max)
  
## Visualization
lon = c(-180,180)
lat = c(-90,90)

# pdf(file="maps.pdf", paper = "letter")
  plot(p_herb > t_herb, xlim = lon, ylim = lat, las=1, legend=FALSE,
       main = "Herbaceous")
  points(target_bg.herb$present, pch='.')
  plot(p_pwb > t_pwb, xlim = lon, ylim = lat, las=1, legend=FALSE,
       main = "PWB")
  points(target_bg.pwb$present, pch='.')
  plot(p_nwb > t_nwb, xlim = lon, ylim = lat, las=1, legend=FALSE,
       main = "NWB")
  points(target_bg.nwb$present, pch='.')
  plot(p_twb > t_twb, xlim = lon, ylim = lat, las=1, legend=FALSE,
       main = "TWB")
  points(target_bg.twb$present, pch='.')
# dev.off()

## Export
writeRaster(p_herb,'herb.tif', options=c('TFW=YES'))
writeRaster(p_pwb,'pwb.tif', options=c('TFW=YES'))
writeRaster(p_nwb,'nwb.tif', options=c('TFW=YES'))
writeRaster(p_twb,'twb.tif', options=c('TFW=YES'))
writeRaster(p_herb > t_herb,'herb_bin.tif', options=c('TFW=YES'))
writeRaster(p_pwb > t_pwb,'pwb_bin.tif', options=c('TFW=YES'))
writeRaster(p_nwb > t_nwb,'nwb_bin.tif', options=c('TFW=YES'))
writeRaster(p_twb > t_twb,'twb_bin.tif', options=c('TFW=YES'))
write.csv(bamboos, file = "bamboo_points.csv")
