# Supplementary material for: Global distribution models for the major bamboo (Poaceae, Bambusoideae) clades
Source: Biodivers Data J. 2025 Aug 26;13:e153436. doi: 10.3897/BDJ.13.e153436 (PMC12405939; doi:10.3897/BDJ.13.e153436)
Supplement: Supplementary material 2 — Native regions for bamboo genera based on literature sources [file bdj-13-e153436-s002.csv]

Genus	Region
Acidosasa	CN:Anhui
Acidosasa	CN:Chongqing
Acidosasa	CN:Fujian
Acidosasa	CN:Guangdong
Acidosasa	CN:Guangxi
Acidosasa	CN:Guizhou
Acidosasa	CN:Henan
Acidosasa	CN:Hubei
Acidosasa	CN:Hunan
Acidosasa	CN:Jiangsu
Acidosasa	CN:Jiangxi
Acidosasa	CN:Shanghai
Acidosasa	CN:Sichuan
Acidosasa	CN:Yunnan
Acidosasa	CN:Zhejiang
Acidosasa	HK
Acidosasa	MO
Acidosasa	TW
Acidosasa	VN
Actinocladum	BO
Actinocladum	BR
Aemulanthus	BR
Agnesia	BR
Agnesia	CO
Agnesia	PE
Alvimia	BR
Ampelocalamus	BT
Ampelocalamus	CN:Beijing
Ampelocalamus	CN:Chongqing
Ampelocalamus	CN:Gansu
Ampelocalamus	CN:Guizhou
Ampelocalamus	CN:Hainan
Ampelocalamus	CN:Hebei
Ampelocalamus	CN:Hubei
Ampelocalamus	CN:Shaanxi
Ampelocalamus	CN:Shandong
Ampelocalamus	CN:Shanxi
Ampelocalamus	CN:Sichuan
Ampelocalamus	CN:Tianjin
Ampelocalamus	CN:Tibet
Ampelocalamus	CN:Yunnan
Ampelocalamus	IN
Ampelocalamus	LA
Ampelocalamus	MM
Ampelocalamus	NP
Ampelocalamus	TW
Ampelocalamus	VN
Annamocalamus	VN
Apoclada	BR
Arberella	BR
Arberella	CO
Arberella	CR
Arberella	GF
Arberella	PA
Arberella	SR
Arberella	VE
Arthrostylidium	AG
Arthrostylidium	AI
Arthrostylidium	BB
Arthrostylidium	BL
Arthrostylidium	BO
Arthrostylidium	BR
Arthrostylidium	BS
Arthrostylidium	CO
Arthrostylidium	CR
Arthrostylidium	CU
Arthrostylidium	DM
Arthrostylidium	DO
Arthrostylidium	EC
Arthrostylidium	GD
Arthrostylidium	GF
Arthrostylidium	GP
Arthrostylidium	GT
Arthrostylidium	GY
Arthrostylidium	HN
Arthrostylidium	HT
Arthrostylidium	KN
Arthrostylidium	LC
Arthrostylidium	MF
Arthrostylidium	MQ
Arthrostylidium	MS
Arthrostylidium	MX
Arthrostylidium	NI
Arthrostylidium	PA
Arthrostylidium	PE
Arthrostylidium	PR
Arthrostylidium	SR
Arthrostylidium	TT
Arthrostylidium	VC
Arthrostylidium	VE
Arthrostylidium	VG
Arthrostylidium	VI
Arundinaria	US:Alabama
Arundinaria	US:Arkansas
Arundinaria	US:Delaware
Arundinaria	US:Florida
Arundinaria	US:Georgia
Arundinaria	US:Illinois
Arundinaria	US:Indiana
Arundinaria	US:Kansas
Arundinaria	US:Kentucky
Arundinaria	US:Louisiana
Arundinaria	US:Maryland
Arundinaria	US:Mississippi
Arundinaria	US:Missouri
Arundinaria	US:New Jersey
Arundinaria	US:New York
Arundinaria	US:North Carolina
Arundinaria	US:Ohio
Arundinaria	US:Oklahoma
Arundinaria	US:South Carolina
Arundinaria	US:Tennessee
Arundinaria	US:Texas
Arundinaria	US:Virginia
Arundinaria	US:West Virginia
Athroostachys	BR
Atractantha	BR
Atractantha	VE
Aulonemia	BO
Aulonemia	BR
Aulonemia	CO
Aulonemia	CR
Aulonemia	EC
Aulonemia	GY
Aulonemia	MX
Aulonemia	PA
Aulonemia	PE
Aulonemia	VE
Bambusa	AU:Northern Territory
Bambusa	BD
Bambusa	BJ
Bambusa	BN
Bambusa	BT
Bambusa	CN:Anhui
Bambusa	CN:Chongqing
Bambusa	CN:Fujian
Bambusa	CN:Guangdong
Bambusa	CN:Guangxi
Bambusa	CN:Guizhou
Bambusa	CN:Hainan
Bambusa	CN:Henan
Bambusa	CN:Hubei
Bambusa	CN:Hunan
Bambusa	CN:Jiangsu
Bambusa	CN:Jiangxi
Bambusa	CN:Shanghai
Bambusa	CN:Sichuan
Bambusa	CN:Tibet
Bambusa	CN:Yunnan
Bambusa	CN:Zhejiang
Bambusa	HK
Bambusa	ID
Bambusa	IN
Bambusa	KH
Bambusa	LA
Bambusa	LK
Bambusa	MM
Bambusa	MO
Bambusa	MY
Bambusa	NP
Bambusa	PG
Bambusa	PH
Bambusa	SB
Bambusa	SG
Bambusa	TH
Bambusa	TL
Bambusa	TP
Bambusa	TW
Bambusa	VN
Bashania	CN:Beijing
Bashania	CN:Chongqing
Bashania	CN:Gansu
Bashania	CN:Guizhou
Bashania	CN:Hebei
Bashania	CN:Hubei
Bashania	CN:Shaanxi
Bashania	CN:Shandong
Bashania	CN:Shanxi
Bashania	CN:Sichuan
Bashania	CN:Tianjin
Bashania	CN:Yunnan
Bashania	VN
Bergbambos	LS
Bergbambos	ZA
Bonia	CN:Anhui
Bonia	CN:Fujian
Bonia	CN:Guangdong
Bonia	CN:Guangxi
Bonia	CN:Hainan
Bonia	CN:Henan
Bonia	CN:Hunan
Bonia	CN:Jiangsu
Bonia	CN:Jiangxi
Bonia	CN:Shanghai
Bonia	CN:Zhejiang
Bonia	HK
Bonia	MO
Bonia	TW
Bonia	VN
Brachystachyum	CN:Anhui
Brachystachyum	CN:Chongqing
Brachystachyum	CN:Fujian
Brachystachyum	CN:Guangdong
Brachystachyum	CN:Guangxi
Brachystachyum	CN:Guizhou
Brachystachyum	CN:Henan
Brachystachyum	CN:Hong Kong
Brachystachyum	CN:Hubei
Brachystachyum	CN:Hunan
Brachystachyum	CN:Jiangsu
Brachystachyum	CN:Jiangxi
Brachystachyum	CN:Kin-Men
Brachystachyum	CN:Ma-tsu-Pai-chuan
Brachystachyum	CN:Macau
Brachystachyum	CN:Shanghai
Brachystachyum	CN:Sichuan
Brachystachyum	CN:Yunnan
Brachystachyum	CN:Zhejiang
Brasilochloa	BR
Buergersiochloa	PG
Cambajuva	BR
Cathariostachys	MG
Cephalostachyum	BD
Cephalostachyum	BT
Cephalostachyum	CN:Chongqing
Cephalostachyum	CN:Guizhou
Cephalostachyum	CN:Hubei
Cephalostachyum	CN:Sichuan
Cephalostachyum	CN:Tibet
Cephalostachyum	CN:Yunnan
Cephalostachyum	IN
Cephalostachyum	MG
Cephalostachyum	MM
Cephalostachyum	NP
Cephalostachyum	PH
Cephalostachyum	VN
Chimonobambusa	BT
Chimonobambusa	CN:Anhui
Chimonobambusa	CN:Beijing
Chimonobambusa	CN:Chongqing
Chimonobambusa	CN:Fujian
Chimonobambusa	CN:Gansu
Chimonobambusa	CN:Guangdong
Chimonobambusa	CN:Guangxi
Chimonobambusa	CN:Guizhou
Chimonobambusa	CN:Hebei
Chimonobambusa	CN:Henan
Chimonobambusa	CN:Hubei
Chimonobambusa	CN:Hunan
Chimonobambusa	CN:Jiangsu
Chimonobambusa	CN:Jiangxi
Chimonobambusa	CN:Shaanxi
Chimonobambusa	CN:Shandong
Chimonobambusa	CN:Shanghai
Chimonobambusa	CN:Shanxi
Chimonobambusa	CN:Sichuan
Chimonobambusa	CN:Tianjin
Chimonobambusa	CN:Tibet
Chimonobambusa	CN:Yunnan
Chimonobambusa	CN:Zhejiang
Chimonobambusa	HK
Chimonobambusa	IN
Chimonobambusa	JP
Chimonobambusa	MM
Chimonobambusa	MO
Chimonobambusa	TW
Chimonobambusa	VN
Chimonocalamus	BT
Chimonocalamus	CN:Chongqing
Chimonocalamus	CN:Guizhou
Chimonocalamus	CN:Hubei
Chimonocalamus	CN:Sichuan
Chimonocalamus	CN:Tibet
Chimonocalamus	CN:Yunnan
Chimonocalamus	IN
Chimonocalamus	LA
Chimonocalamus	MM
Chimonocalamus	VN
Chloothamnus	ID
Chloothamnus	TH
Chloothamnus	VN
Chusquea	AR
Chusquea	BO
Chusquea	BR
Chusquea	CL
Chusquea	CO
Chusquea	CR
Chusquea	CU
Chusquea	DO
Chusquea	EC
Chusquea	GT
Chusquea	GY
Chusquea	HN
Chusquea	HT
Chusquea	JM
Chusquea	MX
Chusquea	NI
Chusquea	PA
Chusquea	PE
Chusquea	PR
Chusquea	PY
Chusquea	SV
Chusquea	TT
Chusquea	UY
Chusquea	VE
Cochinchinochloa	VN
Colanthelia	AR
Colanthelia	BR
Cryptochloa	BO
Cryptochloa	BR
Cryptochloa	BZ
Cryptochloa	CO
Cryptochloa	CR
Cryptochloa	EC
Cryptochloa	GF
Cryptochloa	GT
Cryptochloa	HN
Cryptochloa	MX
Cryptochloa	NI
Cryptochloa	PA
Cryptochloa	PE
Cyrtochloa	PH
Davidsea	LK
Decaryochloa	MG
Dendrocalamus	BD
Dendrocalamus	BN
Dendrocalamus	BT
Dendrocalamus	CN:Anhui
Dendrocalamus	CN:Chongqing
Dendrocalamus	CN:Fujian
Dendrocalamus	CN:Guangdong
Dendrocalamus	CN:Guangxi
Dendrocalamus	CN:Guizhou
Dendrocalamus	CN:Hainan
Dendrocalamus	CN:Henan
Dendrocalamus	CN:Hubei
Dendrocalamus	CN:Hunan
Dendrocalamus	CN:Jiangsu
Dendrocalamus	CN:Jiangxi
Dendrocalamus	CN:Shanghai
Dendrocalamus	CN:Sichuan
Dendrocalamus	CN:Tibet
Dendrocalamus	CN:Yunnan
Dendrocalamus	CN:Zhejiang
Dendrocalamus	HK
Dendrocalamus	ID
Dendrocalamus	IN
Dendrocalamus	KH
Dendrocalamus	LA
Dendrocalamus	LK
Dendrocalamus	MM
Dendrocalamus	MO
Dendrocalamus	MY
Dendrocalamus	NP
Dendrocalamus	PG
Dendrocalamus	PH
Dendrocalamus	PK
Dendrocalamus	SG
Dendrocalamus	TH
Dendrocalamus	TL
Dendrocalamus	TP
Dendrocalamus	TW
Dendrocalamus	VN
Diandrolyra	BR
Didymogonyx	CO
Didymogonyx	VE
Dinochloa	BD
Dinochloa	BN
Dinochloa	BT
Dinochloa	CN:Hainan
Dinochloa	ID
Dinochloa	IN
Dinochloa	MM
Dinochloa	MY
Dinochloa	PH
Dinochloa	SG
Dinochloa	TH
Dinochloa	TL
Dinochloa	TP
Dinochloa	TW
Dinochloa	VN
Drepanostachyum	BT
Drepanostachyum	CN:Chongqing
Drepanostachyum	CN:Guizhou
Drepanostachyum	CN:Hubei
Drepanostachyum	CN:Sichuan
Drepanostachyum	CN:Tibet
Drepanostachyum	CN:Yunnan
Drepanostachyum	IN
Drepanostachyum	KH
Drepanostachyum	LA
Drepanostachyum	MM
Drepanostachyum	NP
Drepanostachyum	VN
Ekmanochloa	CU
Elytrostachys	CO
Elytrostachys	CR
Elytrostachys	HN
Elytrostachys	NI
Elytrostachys	PA
Elytrostachys	VE
Eremitis	BR
Eremocaulon	BR
Fargesia	BT
Fargesia	CN:Anhui
Fargesia	CN:Beijing
Fargesia	CN:Chongqing
Fargesia	CN:Fujian
Fargesia	CN:Gansu
Fargesia	CN:Guangdong
Fargesia	CN:Guangxi
Fargesia	CN:Guizhou
Fargesia	CN:Hainan
Fargesia	CN:Hebei
Fargesia	CN:Henan
Fargesia	CN:Hubei
Fargesia	CN:Hunan
Fargesia	CN:Jiangsu
Fargesia	CN:Jiangxi
Fargesia	CN:Nei Mongol
Fargesia	CN:Ningxia
Fargesia	CN:Qinghai
Fargesia	CN:Shaanxi
Fargesia	CN:Shandong
Fargesia	CN:Shanghai
Fargesia	CN:Shanxi
Fargesia	CN:Sichuan
Fargesia	CN:Tianjin
Fargesia	CN:Tibet
Fargesia	CN:Yunnan
Fargesia	CN:Zhejiang
Fargesia	HK
Fargesia	IN
Fargesia	MO
Fargesia	TW
Fargesia	VN
Ferrocalamus	CN:Chongqing
Ferrocalamus	CN:Guizhou
Ferrocalamus	CN:Hubei
Ferrocalamus	CN:Sichuan
Ferrocalamus	CN:Yunnan
Ferrocalamus	VN
Filgueirasia	BR
Fimbribambusa	ID
Fimbribambusa	PG
Fimbribambusa	PH
Froesiochloa	BR
Froesiochloa	GY
Gaoligongshania	CN:Chongqing
Gaoligongshania	CN:Guizhou
Gaoligongshania	CN:Hubei
Gaoligongshania	CN:Sichuan
Gaoligongshania	CN:Yunnan
Gelidocalamus	CN:Anhui
Gelidocalamus	CN:Chongqing
Gelidocalamus	CN:Fujian
Gelidocalamus	CN:Guangdong
Gelidocalamus	CN:Guangxi
Gelidocalamus	CN:Guizhou
Gelidocalamus	CN:Henan
Gelidocalamus	CN:Hubei
Gelidocalamus	CN:Hunan
Gelidocalamus	CN:Jiangsu
Gelidocalamus	CN:Jiangxi
Gelidocalamus	CN:Shanghai
Gelidocalamus	CN:Sichuan
Gelidocalamus	CN:Yunnan
Gelidocalamus	CN:Zhejiang
Gelidocalamus	HK
Gelidocalamus	JP
Gelidocalamus	MO
Gelidocalamus	TW
Gigantochloa	BD
Gigantochloa	BN
Gigantochloa	BT
Gigantochloa	CN:Anhui
Gigantochloa	CN:Chongqing
Gigantochloa	CN:Fujian
Gigantochloa	CN:Guangdong
Gigantochloa	CN:Guangxi
Gigantochloa	CN:Guizhou
Gigantochloa	CN:Henan
Gigantochloa	CN:Hubei
Gigantochloa	CN:Hunan
Gigantochloa	CN:Jiangsu
Gigantochloa	CN:Jiangxi
Gigantochloa	CN:Shanghai
Gigantochloa	CN:Sichuan
Gigantochloa	CN:Yunnan
Gigantochloa	CN:Zhejiang
Gigantochloa	HK
Gigantochloa	ID
Gigantochloa	IN
Gigantochloa	KH
Gigantochloa	LA
Gigantochloa	MM
Gigantochloa	MO
Gigantochloa	MY
Gigantochloa	PG
Gigantochloa	PH
Gigantochloa	SG
Gigantochloa	TH
Gigantochloa	TL
Gigantochloa	TP
Gigantochloa	TW
Gigantochloa	VN
Glaziophyton	BR
Greslania	NC
Guadua	AR
Guadua	BO
Guadua	BR
Guadua	BZ
Guadua	CO
Guadua	CR
Guadua	EC
Guadua	GF
Guadua	GT
Guadua	GY
Guadua	HN
Guadua	MX
Guadua	NI
Guadua	PA
Guadua	PE
Guadua	PY
Guadua	SR
Guadua	SV
Guadua	TT
Guadua	UY
Guadua	VE
Hibanobambusa	JP
Hickelia	MG
Hickelia	TZ
Himalayacalamus	BT
Himalayacalamus	CN:Tibet
Himalayacalamus	IN
Himalayacalamus	NP
Hitchcockella	MG
Holttumochloa	MY
Holttumochloa	SG
Hsuehochloa	CN:Guizhou
Indocalamus	CN:Anhui
Indocalamus	CN:Beijing
Indocalamus	CN:Chongqing
Indocalamus	CN:Fujian
Indocalamus	CN:Gansu
Indocalamus	CN:Guangdong
Indocalamus	CN:Guangxi
Indocalamus	CN:Guizhou
Indocalamus	CN:Hainan
Indocalamus	CN:Hebei
Indocalamus	CN:Henan
Indocalamus	CN:Hubei
Indocalamus	CN:Hunan
Indocalamus	CN:Jiangsu
Indocalamus	CN:Jiangxi
Indocalamus	CN:Shaanxi
Indocalamus	CN:Shandong
Indocalamus	CN:Shanghai
Indocalamus	CN:Shanxi
Indocalamus	CN:Sichuan
Indocalamus	CN:Tianjin
Indocalamus	CN:Yunnan
Indocalamus	CN:Zhejiang
Indocalamus	HK
Indocalamus	LA
Indocalamus	MO
Indocalamus	TW
Indocalamus	VN
Indosasa	CN:Anhui
Indosasa	CN:Chongqing
Indosasa	CN:Fujian
Indosasa	CN:Guangdong
Indosasa	CN:Guangxi
Indosasa	CN:Guizhou
Indosasa	CN:Henan
Indosasa	CN:Hubei
Indosasa	CN:Hunan
Indosasa	CN:Jiangsu
Indosasa	CN:Jiangxi
Indosasa	CN:Shanghai
Indosasa	CN:Sichuan
Indosasa	CN:Yunnan
Indosasa	CN:Zhejiang
Indosasa	HK
Indosasa	LA
Indosasa	MO
Indosasa	TW
Indosasa	VN
Khoonmengia	VN
Kinabaluchloa	BN
Kinabaluchloa	ID
Kinabaluchloa	MY
Kinabaluchloa	SG
Kinabaluchloa	TH
Kinabaluchloa	VN
Kuruna	IN
Kuruna	LK
Laobambos	LA
Lithachne	AG
Lithachne	AI
Lithachne	AR
Lithachne	BB
Lithachne	BL
Lithachne	BR
Lithachne	BZ
Lithachne	CO
Lithachne	CR
Lithachne	CU
Lithachne	DM
Lithachne	DO
Lithachne	EC
Lithachne	GD
Lithachne	GF
Lithachne	GP
Lithachne	GT
Lithachne	HN
Lithachne	HT
Lithachne	JM
Lithachne	KN
Lithachne	LC
Lithachne	MF
Lithachne	MQ
Lithachne	MS
Lithachne	MX
Lithachne	NI
Lithachne	PA
Lithachne	PE
Lithachne	PR
Lithachne	PY
Lithachne	TT
Lithachne	VC
Lithachne	VE
Lithachne	VG
Lithachne	VI
Maclurochloa	MY
Maclurochloa	SG
Maclurochloa	VN
Maclurolyra	CO
Maclurolyra	PA
Melocalamus	BD
Melocalamus	BT
Melocalamus	CN:Anhui
Melocalamus	CN:Chongqing
Melocalamus	CN:Fujian
Melocalamus	CN:Guangdong
Melocalamus	CN:Guangxi
Melocalamus	CN:Guizhou
Melocalamus	CN:Henan
Melocalamus	CN:Hubei
Melocalamus	CN:Hunan
Melocalamus	CN:Jiangsu
Melocalamus	CN:Jiangxi
Melocalamus	CN:Shanghai
Melocalamus	CN:Sichuan
Melocalamus	CN:Tibet
Melocalamus	CN:Yunnan
Melocalamus	CN:Zhejiang
Melocalamus	HK
Melocalamus	IN
Melocalamus	LA
Melocalamus	MM
Melocalamus	MO
Melocalamus	TH
Melocalamus	TW
Melocalamus	VN
Melocanna	BD
Melocanna	BT
Melocanna	IN
Melocanna	MM
Melocanna	NP
Melocanna	TH
Merostachys	AR
Merostachys	BR
Merostachys	BZ
Merostachys	CR
Merostachys	GT
Merostachys	GY
Merostachys	HN
Merostachys	NI
Merostachys	PA
Merostachys	PE
Merostachys	PY
Merostachys	VE
Mniochloa	CU
Mullerochloa	AU:Queensland
Myriocladus	BR
Myriocladus	GY
Myriocladus	VE
Nastus	ID
Nastus	MG
Nastus	PG
Nastus	RE
Nastus	TH
Nastus	TL
Nastus	TP
Nastus	VN
Neohouzeaua	BD
Neohouzeaua	BT
Neohouzeaua	IN
Neohouzeaua	LA
Neohouzeaua	MM
Neohouzeaua	TH
Neololeba	AU:Queensland
Neololeba	BJ
Neololeba	ID
Neololeba	PG
Neololeba	PH
Neomicrocalamus	BT
Neomicrocalamus	CN:Chongqing
Neomicrocalamus	CN:Guizhou
Neomicrocalamus	CN:Hubei
Neomicrocalamus	CN:Sichuan
Neomicrocalamus	CN:Tibet
Neomicrocalamus	CN:Yunnan
Neomicrocalamus	IN
Neomicrocalamus	MM
Neomicrocalamus	VN
Nianhochloa	VN
Ochlandra	IN
Ochlandra	LK
Oldeania	BI
Oldeania	CD
Oldeania	CG
Oldeania	CM
Oldeania	ET
Oldeania	KE
Oldeania	MG
Oldeania	MW
Oldeania	RW
Oldeania	SD
Oldeania	TZ
Oldeania	UG
Oldeania	ZM
Oligostachyum	CN:Anhui
Oligostachyum	CN:Chongqing
Oligostachyum	CN:Fujian
Oligostachyum	CN:Guangdong
Oligostachyum	CN:Guangxi
Oligostachyum	CN:Guizhou
Oligostachyum	CN:Hainan
Oligostachyum	CN:Henan
Oligostachyum	CN:Hubei
Oligostachyum	CN:Hunan
Oligostachyum	CN:Jiangsu
Oligostachyum	CN:Jiangxi
Oligostachyum	CN:Shanghai
Oligostachyum	CN:Sichuan
Oligostachyum	CN:Yunnan
Oligostachyum	CN:Zhejiang
Oligostachyum	HK
Oligostachyum	MO
Oligostachyum	TW
Olmeca	HN
Olmeca	MX
Olyra	AG
Olyra	AI
Olyra	AR
Olyra	BB
Olyra	BL
Olyra	BO
Olyra	BR
Olyra	BZ
Olyra	CO
Olyra	CR
Olyra	CU
Olyra	DM
Olyra	DO
Olyra	EC
Olyra	GD
Olyra	GF
Olyra	GP
Olyra	GT
Olyra	GY
Olyra	HN
Olyra	HT
Olyra	JM
Olyra	KN
Olyra	LC
Olyra	MF
Olyra	MQ
Olyra	MS
Olyra	MX
Olyra	NI
Olyra	PA
Olyra	PE
Olyra	PR
Olyra	PY
Olyra	SR
Olyra	SV
Olyra	TT
Olyra	VC
Olyra	VE
Olyra	VG
Olyra	VI
Oreobambos	BI
Oreobambos	MW
Oreobambos	TZ
Oreobambos	UG
Oreobambos	ZM
Otatea	CO
Otatea	HN
Otatea	MX
Otatea	SV
Oxytenanthera	AO
Oxytenanthera	BF
Oxytenanthera	BI
Oxytenanthera	BJ
Oxytenanthera	CF
Oxytenanthera	CG
Oxytenanthera	CI
Oxytenanthera	CM
Oxytenanthera	ER
Oxytenanthera	ET
Oxytenanthera	GH
Oxytenanthera	GM
Oxytenanthera	GN
Oxytenanthera	GQ
Oxytenanthera	GW
Oxytenanthera	KE
Oxytenanthera	ML
Oxytenanthera	MW
Oxytenanthera	MZ
Oxytenanthera	NE
Oxytenanthera	NG
Oxytenanthera	SD
Oxytenanthera	SL
Oxytenanthera	SN
Oxytenanthera	ST
Oxytenanthera	TD
Oxytenanthera	TG
Oxytenanthera	TZ
Oxytenanthera	UG
Oxytenanthera	ZA
Oxytenanthera	ZM
Oxytenanthera	ZW
Parabambusa	PG
Pariana	BO
Pariana	BR
Pariana	CO
Pariana	CR
Pariana	EC
Pariana	GF
Pariana	GY
Pariana	NI
Pariana	PA
Pariana	PE
Pariana	SR
Pariana	VE
Parianella	BR
Parodiolyra	AR
Parodiolyra	BO
Parodiolyra	BR
Parodiolyra	CO
Parodiolyra	CR
Parodiolyra	EC
Parodiolyra	GF
Parodiolyra	GY
Parodiolyra	NI
Parodiolyra	PA
Parodiolyra	PE
Parodiolyra	PY
Parodiolyra	SR
Parodiolyra	VE
Perrierbambus	MG
Phuphanochloa	TH
Phyllostachys	BT
Phyllostachys	CN:Anhui
Phyllostachys	CN:Beijing
Phyllostachys	CN:Chongqing
Phyllostachys	CN:Fujian
Phyllostachys	CN:Gansu
Phyllostachys	CN:Guangdong
Phyllostachys	CN:Guangxi
Phyllostachys	CN:Guizhou
Phyllostachys	CN:Hainan
Phyllostachys	CN:Hebei
Phyllostachys	CN:Henan
Phyllostachys	CN:Hubei
Phyllostachys	CN:Hunan
Phyllostachys	CN:Jiangsu
Phyllostachys	CN:Jiangxi
Phyllostachys	CN:Shaanxi
Phyllostachys	CN:Shandong
Phyllostachys	CN:Shanghai
Phyllostachys	CN:Shanxi
Phyllostachys	CN:Sichuan
Phyllostachys	CN:Tianjin
Phyllostachys	CN:Yunnan
Phyllostachys	CN:Zhejiang
Phyllostachys	HK
Phyllostachys	IN
Phyllostachys	MM
Phyllostachys	MO
Phyllostachys	TW
Phyllostachys	VN
Pinga	PG
Piresia	BR
Piresia	CO
Piresia	EC
Piresia	GF
Piresia	GY
Piresia	PE
Piresia	SR
Piresia	TT
Piresia	VE
Piresiella	CU
Pleioblastus	CN:Anhui
Pleioblastus	CN:Beijing
Pleioblastus	CN:Chongqing
Pleioblastus	CN:Fujian
Pleioblastus	CN:Gansu
Pleioblastus	CN:Guangdong
Pleioblastus	CN:Guangxi
Pleioblastus	CN:Guizhou
Pleioblastus	CN:Hebei
Pleioblastus	CN:Henan
Pleioblastus	CN:Hubei
Pleioblastus	CN:Hunan
Pleioblastus	CN:Jiangsu
Pleioblastus	CN:Jiangxi
Pleioblastus	CN:Shaanxi
Pleioblastus	CN:Shandong
Pleioblastus	CN:Shanghai
Pleioblastus	CN:Shanxi
Pleioblastus	CN:Sichuan
Pleioblastus	CN:Tianjin
Pleioblastus	CN:Yunnan
Pleioblastus	CN:Zhejiang
Pleioblastus	HK
Pleioblastus	JP
Pleioblastus	MO
Pleioblastus	TW
Pseudosasa	CN:Anhui
Pseudosasa	CN:Chongqing
Pseudosasa	CN:Fujian
Pseudosasa	CN:Guangdong
Pseudosasa	CN:Guangxi
Pseudosasa	CN:Guizhou
Pseudosasa	CN:Hainan
Pseudosasa	CN:Henan
Pseudosasa	CN:Hubei
Pseudosasa	CN:Hunan
Pseudosasa	CN:Jiangsu
Pseudosasa	CN:Jiangxi
Pseudosasa	CN:Shanghai
Pseudosasa	CN:Sichuan
Pseudosasa	CN:Yunnan
Pseudosasa	CN:Zhejiang
Pseudosasa	HK
Pseudosasa	JP
Pseudosasa	KR
Pseudosasa	MO
Pseudosasa	TW
Pseudosasa	VN
Pseudostachyum	BD
Pseudostachyum	BT
Pseudostachyum	CN:Anhui
Pseudostachyum	CN:Chongqing
Pseudostachyum	CN:Fujian
Pseudostachyum	CN:Guangdong
Pseudostachyum	CN:Guangxi
Pseudostachyum	CN:Guizhou
Pseudostachyum	CN:Henan
Pseudostachyum	CN:Hubei
Pseudostachyum	CN:Hunan
Pseudostachyum	CN:Jiangsu
Pseudostachyum	CN:Jiangxi
Pseudostachyum	CN:Shanghai
Pseudostachyum	CN:Sichuan
Pseudostachyum	CN:Yunnan
Pseudostachyum	CN:Zhejiang
Pseudostachyum	HK
Pseudostachyum	IN
Pseudostachyum	MM
Pseudostachyum	MO
Pseudostachyum	TH
Pseudostachyum	TW
Pseudostachyum	VN
Pseudoxytenanthera	IN
Pseudoxytenanthera	LA
Pseudoxytenanthera	LK
Pseudoxytenanthera	MM
Pseudoxytenanthera	VN
Quixiume	BR
Racemobambos	BJ
Racemobambos	BN
Racemobambos	ID
Racemobambos	MY
Racemobambos	PG
Racemobambos	SB
Racemobambos	SG
Raddia	BR
Raddia	GF
Raddia	TT
Raddia	VE
Raddiella	BO
Raddiella	BR
Raddiella	CO
Raddiella	GF
Raddiella	GY
Raddiella	PA
Raddiella	SR
Raddiella	TT
Raddiella	VE
Ravenochloa	CN:Chongqing
Ravenochloa	CN:Hubei
Ravenochloa	CN:Hunan
Rehia	BR
Rehia	GF
Rehia	GY
Rehia	SR
Reitzia	BR
Rhipidocladum	AR
Rhipidocladum	BO
Rhipidocladum	BR
Rhipidocladum	BZ
Rhipidocladum	CO
Rhipidocladum	CR
Rhipidocladum	EC
Rhipidocladum	GT
Rhipidocladum	GY
Rhipidocladum	HN
Rhipidocladum	MX
Rhipidocladum	NI
Rhipidocladum	PA
Rhipidocladum	PE
Rhipidocladum	SR
Rhipidocladum	SV
Rhipidocladum	TT
Rhipidocladum	VE
Ruhooglandia	PG
Sarocalamus	BT
Sarocalamus	CN:Chongqing
Sarocalamus	CN:Guizhou
Sarocalamus	CN:Hubei
Sarocalamus	CN:Sichuan
Sarocalamus	CN:Tibet
Sarocalamus	CN:Yunnan
Sarocalamus	IN
Sarocalamus	MM
Sarocalamus	NP
Sasa	CN:Anhui
Sasa	CN:Chongqing
Sasa	CN:Fujian
Sasa	CN:Guangdong
Sasa	CN:Guangxi
Sasa	CN:Guizhou
Sasa	CN:Hainan
Sasa	CN:Henan
Sasa	CN:Hubei
Sasa	CN:Hunan
Sasa	CN:Jiangsu
Sasa	CN:Jiangxi
Sasa	CN:Shanghai
Sasa	CN:Sichuan
Sasa	CN:Yunnan
Sasa	CN:Zhejiang
Sasa	HK
Sasa	JP
Sasa	KR
Sasa	MO
Sasa	RU:Kuril
Sasa	RU:Sakhalin
Sasa	TW
Sasaella	JP
Sasamorpha	CN:Anhui
Sasamorpha	CN:Chongqing
Sasamorpha	CN:Fujian
Sasamorpha	CN:Guangdong
Sasamorpha	CN:Guangxi
Sasamorpha	CN:Guizhou
Sasamorpha	CN:Henan
Sasamorpha	CN:Hubei
Sasamorpha	CN:Hunan
Sasamorpha	CN:Jiangsu
Sasamorpha	CN:Jiangxi
Sasamorpha	CN:Shanghai
Sasamorpha	CN:Sichuan
Sasamorpha	CN:Yunnan
Sasamorpha	CN:Zhejiang
Sasamorpha	HK
Sasamorpha	JP
Sasamorpha	KR
Sasamorpha	MO
Sasamorpha	RU:Sakhalin
Sasamorpha	TW
Schizostachyum	BD
Schizostachyum	BJ
Schizostachyum	BN
Schizostachyum	BT
Schizostachyum	CN:Anhui
Schizostachyum	CN:Chongqing
Schizostachyum	CN:Fujian
Schizostachyum	CN:Guangdong
Schizostachyum	CN:Guangxi
Schizostachyum	CN:Guizhou
Schizostachyum	CN:Hainan
Schizostachyum	CN:Henan
Schizostachyum	CN:Hubei
Schizostachyum	CN:Hunan
Schizostachyum	CN:Jiangsu
Schizostachyum	CN:Jiangxi
Schizostachyum	CN:Shanghai
Schizostachyum	CN:Sichuan
Schizostachyum	CN:Yunnan
Schizostachyum	CN:Zhejiang
Schizostachyum	HK
Schizostachyum	ID
Schizostachyum	IN
Schizostachyum	LA
Schizostachyum	MG
Schizostachyum	MM
Schizostachyum	MO
Schizostachyum	MY
Schizostachyum	PF
Schizostachyum	PG
Schizostachyum	PH
Schizostachyum	SB
Schizostachyum	SG
Schizostachyum	TH
Schizostachyum	TL
Schizostachyum	TP
Schizostachyum	TW
Schizostachyum	VN
Schizostachyum	WS
Semiarundinaria	CN:Anhui
Semiarundinaria	CN:Chongqing
Semiarundinaria	CN:Fujian
Semiarundinaria	CN:Guangdong
Semiarundinaria	CN:Guangxi
Semiarundinaria	CN:Guizhou
Semiarundinaria	CN:Hainan
Semiarundinaria	CN:Henan
Semiarundinaria	CN:Hubei
Semiarundinaria	CN:Hunan
Semiarundinaria	CN:Jiangsu
Semiarundinaria	CN:Jiangxi
Semiarundinaria	CN:Shanghai
Semiarundinaria	CN:Sichuan
Semiarundinaria	CN:Yunnan
Semiarundinaria	CN:Zhejiang
Semiarundinaria	HK
Semiarundinaria	JP
Semiarundinaria	MO
Semiarundinaria	TW
Shibataea	CN:Anhui
Shibataea	CN:Fujian
Shibataea	CN:Guangdong
Shibataea	CN:Guangxi
Shibataea	CN:Henan
Shibataea	CN:Hunan
Shibataea	CN:Jiangsu
Shibataea	CN:Jiangxi
Shibataea	CN:Shanghai
Shibataea	CN:Zhejiang
Shibataea	HK
Shibataea	JP
Shibataea	MO
Shibataea	TW
Sinobambusa	CN:Anhui
Sinobambusa	CN:Chongqing
Sinobambusa	CN:Fujian
Sinobambusa	CN:Guangdong
Sinobambusa	CN:Guangxi
Sinobambusa	CN:Guizhou
Sinobambusa	CN:Hainan
Sinobambusa	CN:Henan
Sinobambusa	CN:Hubei
Sinobambusa	CN:Hunan
Sinobambusa	CN:Jiangsu
Sinobambusa	CN:Jiangxi
Sinobambusa	CN:Shanghai
Sinobambusa	CN:Sichuan
Sinobambusa	CN:Yunnan
Sinobambusa	CN:Zhejiang
Sinobambusa	HK
Sinobambusa	MO
Sinobambusa	TW
Sinobambusa	VN
Sinosasa	CN:Guangdong
Sinosasa	CN:Guangxi
Sinosasa	CN:Guizhou
Sinosasa	CN:Hunan
Sinosasa	CN:Jiangxi
Sirochloa	MG
Soejatmia	MY
Soejatmia	SG
Sokinochloa	MG
Sphaerobambos	ID
Sphaerobambos	PH
Stapletonia	BT
Stapletonia	IN
Stelanemia	BR
Sucrea	BR
Taquara	BR
Temburongia	BN
Temburongia	ID
Temburongia	MY
Temochloa	TH
Thamnocalamus	BT
Thamnocalamus	CN:Tibet
Thamnocalamus	IN
Thamnocalamus	LS
Thamnocalamus	MG
Thamnocalamus	NP
Thamnocalamus	ZA
Thyrsostachys	CN:Chongqing
Thyrsostachys	CN:Guizhou
Thyrsostachys	CN:Hubei
Thyrsostachys	CN:Sichuan
Thyrsostachys	CN:Yunnan
Thyrsostachys	LA
Thyrsostachys	MM
Thyrsostachys	TH
Thyrsostachys	VN
Tibisia	BS
Tibisia	CU
Tibisia	DO
Tibisia	HT
Tibisia	PR
Tibisia	TC
Tibisia	VG
Tibisia	VI
Valiha	MG
Vianaea	BR
Vietnamocalamus	VN
Vietnamosasa	KH
Vietnamosasa	LA
Vietnamosasa	TH
Vietnamosasa	VN
Widjajachloa	PG
Yersinochloa	VN
Yushania	BD
Yushania	BN
Yushania	BT
Yushania	CN:Anhui
Yushania	CN:Beijing
Yushania	CN:Chongqing
Yushania	CN:Fujian
Yushania	CN:Gansu
Yushania	CN:Guangdong
Yushania	CN:Guangxi
Yushania	CN:Guizhou
Yushania	CN:Hebei
Yushania	CN:Henan
Yushania	CN:Hubei
Yushania	CN:Hunan
Yushania	CN:Jiangsu
Yushania	CN:Jiangxi
Yushania	CN:Shaanxi
Yushania	CN:Shandong
Yushania	CN:Shanghai
Yushania	CN:Shanxi
Yushania	CN:Sichuan
Yushania	CN:Tianjin
Yushania	CN:Tibet
Yushania	CN:Yunnan
Yushania	CN:Zhejiang
Yushania	HK
Yushania	ID
Yushania	IN
Yushania	LA
Yushania	MG
Yushania	MM
Yushania	MO
Yushania	MY
Yushania	NP
Yushania	PH
Yushania	TW
Yushania	VN
