# Supplementary material for: Global distribution models for the major bamboo (Poaceae, Bambusoideae) clades
Source: Biodivers Data J. 2025 Aug 26;13:e153436. doi: 10.3897/BDJ.13.e153436 (PMC12405939; doi:10.3897/BDJ.13.e153436)
Supplement: Supplementary material 3 — Bambusoideae points csv [file bdj-13-e153436-s003.csv]

	tribe	clade	subtribe	gbifID	datasetKey	genus	decimalLatitude	decimalLongitude	coordinateUncertaintyInMeters	countryCode	stateProvince	year	countryCode2
2	Arundinarieae	TWB	Ampelocalaminae	3867481486	d415c253-4d61-4459-9d25-4015b9084fb0	Ampelocalamus	27.38	87.2		NPL		1975	NP
3	Arundinarieae	TWB	Ampelocalaminae	4607908496	cd6e21c8-9e8a-493a-8a76-fbf7862069e5	Ampelocalamus	27.166667	87.483333		NPL		1982	NP
4	Arundinarieae	TWB	Ampelocalaminae	4607916495	cd6e21c8-9e8a-493a-8a76-fbf7862069e5	Ampelocalamus	27.05	87.283333		NPL		1983	NP
5	Arundinarieae	TWB	Ampelocalaminae	4043650743	4515e736-fa02-44ee-9808-bf89445104fe	Ampelocalamus	25.42	118.99		CHN	Sichuan	2010	CN
6	Arundinarieae	TWB	Ampelocalaminae	4043707329	4515e736-fa02-44ee-9808-bf89445104fe	Ampelocalamus	25.43	106.75		CHN	Guizhou	1985	CN
7	Arundinarieae	TWB	Ampelocalaminae	4043447211	4515e736-fa02-44ee-9808-bf89445104fe	Ampelocalamus	23	102.4		CHN	Yunnan		CN
8	Arundinarieae	TWB	Ampelocalaminae	4044653218	4515e736-fa02-44ee-9808-bf89445104fe	Ampelocalamus	24.02	97.85		CHN	Yunnan	1977	CN
9	Arundinarieae	TWB	Ampelocalaminae	4044780608	4515e736-fa02-44ee-9808-bf89445104fe	Ampelocalamus	28.66	120.09		CHN	Chongqing	1982	CN
10	Arundinarieae	TWB	Ampelocalaminae	1030930259	b54a3b16-b648-41ab-bd6f-d3881895daac	Ampelocalamus	18.252625	109.511923		CHN	Hainan	1933	CN
11	Arundinarieae	TWB	Ampelocalaminae	4045360029	4515e736-fa02-44ee-9808-bf89445104fe	Ampelocalamus	31.4	109.63		CHN	Chongqing	1975	CN
12	Arundinarieae	TWB	Ampelocalaminae	4044721739	4515e736-fa02-44ee-9808-bf89445104fe	Ampelocalamus	23.62	102.83		CHN	Yunnan	1978	CN
13	Arundinarieae	TWB	Ampelocalaminae	1319863609	821cc27a-e3bb-4bc5-ac34-89ada245069d	Drepanostachyum	27.65	87.35		NPL		1974	NP
14	Arundinarieae	TWB	Ampelocalaminae	4607917498	cd6e21c8-9e8a-493a-8a76-fbf7862069e5	Drepanostachyum	27.533333	87.816667		NPL		1989	NP
15	Arundinarieae	TWB	Ampelocalaminae	4607917497	cd6e21c8-9e8a-493a-8a76-fbf7862069e5	Drepanostachyum	27.666667	87.35		NPL		1975	NP
16	Arundinarieae	TWB	Ampelocalaminae	1322020445	821cc27a-e3bb-4bc5-ac34-89ada245069d	Drepanostachyum	27.5833	87.25		NPL		1974	NP
17	Arundinarieae	TWB	Ampelocalaminae	1318403819	821cc27a-e3bb-4bc5-ac34-89ada245069d	Drepanostachyum	27.67	87.35		NPL		1975	NP
18	Arundinarieae	TWB	Ampelocalaminae	575113916	bf2a4bf0-5f31-11de-b67e-b8a03c50a862	Drepanostachyum	27.483333	89.9		BTN	Punakha	1995	BT
20	Arundinarieae	TWB	Ampelocalaminae	3855133939	d446193a-7bbd-4c76-b90a-2546fcafa85c	Drepanostachyum	24	88		IND		1868	IN
21	Arundinarieae	TWB	Ampelocalaminae	4906848555	cd6e21c8-9e8a-493a-8a76-fbf7862069e5	Drepanostachyum	27.6	85.116667		NPL		1974	NP
22	Arundinarieae	TWB	Ampelocalaminae	1319346616	821cc27a-e3bb-4bc5-ac34-89ada245069d	Himalayacalamus	27.5167	87.3		NPL		1974	NP
23	Arundinarieae	TWB	Ampelocalaminae	3898430856	d415c253-4d61-4459-9d25-4015b9084fb0	Himalayacalamus	27.65	87.35		NPL		1975	NP
24	Arundinarieae	TWB	Ampelocalaminae	574990838	bf2a4bf0-5f31-11de-b67e-b8a03c50a862	Himalayacalamus	28.133333	85.35		NPL		1984	NP
26	Arundinarieae	TWB	Ampelocalaminae	4607911517	cd6e21c8-9e8a-493a-8a76-fbf7862069e5	Himalayacalamus	27.75	90		BTN		2000	BT
27	Arundinarieae	TWB	Ampelocalaminae	4607915544	cd6e21c8-9e8a-493a-8a76-fbf7862069e5	Himalayacalamus	27.516667	87.3		NPL		1975	NP
28	Arundinarieae	TWB	Ampelocalaminae	574777308	bf2a4bf0-5f31-11de-b67e-b8a03c50a862	Himalayacalamus	27.1	87.4		NPL		1991	NP
29	Arundinarieae	TWB	Ampelocalaminae	4607914559	cd6e21c8-9e8a-493a-8a76-fbf7862069e5	Himalayacalamus	27.733333	90		BTN		2000	BT
30	Arundinarieae	TWB	Ampelocalaminae	574920823	bf2a4bf0-5f31-11de-b67e-b8a03c50a862	Himalayacalamus	27.05	87.283333		NPL		1990	NP
31	Arundinarieae	TWB	Ampelocalaminae	574882353	bf2a4bf0-5f31-11de-b67e-b8a03c50a862	Himalayacalamus	28.433333	83.95		NPL		1983	NP
33	Arundinarieae	TWB	Ampelocalaminae	4607909554	cd6e21c8-9e8a-493a-8a76-fbf7862069e5	Himalayacalamus	27.816667	91.066667		BTN		2001	BT
34	Arundinarieae	TWB	Ampelocalaminae	4043780398	4515e736-fa02-44ee-9808-bf89445104fe	Himalayacalamus	28.17	85.98		CHN	Tibet	1990	CN
36	Arundinarieae	TWB	Arundinariinae	2417638855	3942a8dc-9f01-420d-a829-01675dc01c73	Acidosasa	30.27	120.17		CHN	Zhejiang	1986	CN
37	Arundinarieae	TWB	Arundinariinae	4042987791	4515e736-fa02-44ee-9808-bf89445104fe	Acidosasa	24.52	117.37		CHN	Fujian		CN
38	Arundinarieae	TWB	Arundinariinae	4043088895	4515e736-fa02-44ee-9808-bf89445104fe	Acidosasa	30.63	119.68		CHN	Zhejiang	1989	CN
39	Arundinarieae	TWB	Arundinariinae	4043088907	4515e736-fa02-44ee-9808-bf89445104fe	Acidosasa	25.42	110.32		CHN	Guangxi	1978	CN
40	Arundinarieae	TWB	Arundinariinae	4044162048	4515e736-fa02-44ee-9808-bf89445104fe	Acidosasa	24.57	112.08		CHN	Guangdong		CN
41	Arundinarieae	TWB	Arundinariinae	4043662090	4515e736-fa02-44ee-9808-bf89445104fe	Acidosasa	25.08	104.9		CHN	Guizhou	1987	CN
42	Arundinarieae	TWB	Arundinariinae	4044165662	4515e736-fa02-44ee-9808-bf89445104fe	Acidosasa	22.18	111.78		CHN	Guangdong	1957	CN
43	Arundinarieae	TWB	Arundinariinae	1030692260	614d7304-af7c-4613-81d8-488e81e28229	Acidosasa	28.451836	119.916426		CHN	Zhejiang	1982	CN
44	Arundinarieae	TWB	Arundinariinae	4044098728	4515e736-fa02-44ee-9808-bf89445104fe	Acidosasa	25.12	114.3		CHN	Guangdong	1978	CN
45	Arundinarieae	TWB	Arundinariinae	4044246801	4515e736-fa02-44ee-9808-bf89445104fe	Acidosasa	26.22	118.85		CHN	Fujian	1974	CN
46	Arundinarieae	TWB	Arundinariinae	4045416067	4515e736-fa02-44ee-9808-bf89445104fe	Acidosasa	28.12	119.57		CHN	Zhejiang	1978	CN
47	Arundinarieae	TWB	Arundinariinae	4042992859	4515e736-fa02-44ee-9808-bf89445104fe	Acidosasa	24.78	113.27		CHN	Guangdong	1978	CN
48	Arundinarieae	TWB	Arundinariinae	4045065588	4515e736-fa02-44ee-9808-bf89445104fe	Acidosasa	26.65	118.17		CHN	Fujian	2000	CN
49	Arundinarieae	TWB	Arundinariinae	4042987790	4515e736-fa02-44ee-9808-bf89445104fe	Acidosasa	25.18	111.58		CHN	Hunan		CN
50	Arundinarieae	TWB	Arundinariinae	4044244905	4515e736-fa02-44ee-9808-bf89445104fe	Acidosasa	23.3	113.83		CHN	Guangdong	1998	CN
51	Arundinarieae	TWB	Arundinariinae	3698783885	1b723dca-61b4-4833-a105-9259d0e2c72a	Arundinaria	33.371467	-91.134869	692.0	USA	Arkansas	1985	US
52	Arundinarieae	TWB	Arundinariinae	1929309769	d415c253-4d61-4459-9d25-4015b9084fb0	Arundinaria	39.008644	-77.110648		USA	Maryland	1963	US
53	Arundinarieae	TWB	Arundinariinae	1258323969	7bd65a7a-f762-11e1-a439-00145eb45e9a	Arundinaria	34.66666	-83.41666		USA	Georgia	1976	US
54	Arundinarieae	TWB	Arundinariinae	1257910496	7bd65a7a-f762-11e1-a439-00145eb45e9a	Arundinaria	38.4631	-90.8172		USA	Missouri	2012	US
55	Arundinarieae	TWB	Arundinariinae	1260111778	7bd65a7a-f762-11e1-a439-00145eb45e9a	Arundinaria	36.64388	-89.2875		USA	Missouri	2005	US
56	Arundinarieae	TWB	Arundinariinae	1928706983	d415c253-4d61-4459-9d25-4015b9084fb0	Arundinaria	33.330903	-85.987429		USA	Alabama	1987	US
57	Arundinarieae	TWB	Arundinariinae	1828976103	821cc27a-e3bb-4bc5-ac34-89ada245069d	Arundinaria	33.831	-81.1994		USA	South Carolina	2015	US
58	Arundinarieae	TWB	Arundinariinae	4061270994	e053ff53-c156-4e2e-b9b5-4462e9625424	Arundinaria	37.21328	-90.20283		USA	Missouri	2018	US
59	Arundinarieae	TWB	Arundinariinae	4906985765	e053ff53-c156-4e2e-b9b5-4462e9625424	Arundinaria	34.5	-85.583333		USA	Alabama	2005	US
60	Arundinarieae	TWB	Arundinariinae	4906985767	e053ff53-c156-4e2e-b9b5-4462e9625424	Arundinaria	34.233333	-84.666667		USA	Georgia	2005	US
61	Arundinarieae	TWB	Arundinariinae	1260995064	e053ff53-c156-4e2e-b9b5-4462e9625424	Arundinaria	37.47222	-89.49361		USA	Missouri	1975	US
62	Arundinarieae	TWB	Arundinariinae	2234623332	27b4ff4b-29c3-4017-9c48-3750861392f7	Arundinaria	34.132931	-80.137412	225.0	USA	South Carolina	2008	US
63	Arundinarieae	TWB	Arundinariinae	2234308437	27b4ff4b-29c3-4017-9c48-3750861392f7	Arundinaria	35.104402	-77.486179	5695.0	USA	North Carolina	1958	US
64	Arundinarieae	TWB	Arundinariinae	2234405450	27b4ff4b-29c3-4017-9c48-3750861392f7	Arundinaria	33.68116	-93.83939	100.0	USA	Arkansas	2007	US
65	Arundinarieae	TWB	Arundinariinae	2234623263	27b4ff4b-29c3-4017-9c48-3750861392f7	Arundinaria	34.434595	-80.533944	2390.0	USA	South Carolina	1957	US
66	Arundinarieae	TWB	Arundinariinae	4912158954	e5b8f927-9763-418c-a404-6bf052d14b1a	Arundinaria	32.36666	-92.58333		USA	Louisiana	1974	US
67	Arundinarieae	TWB	Arundinariinae	4912165575	e5b8f927-9763-418c-a404-6bf052d14b1a	Arundinaria	32.9855	-81.23333		USA	South Carolina	2004	US
68	Arundinarieae	TWB	Arundinariinae	3960403348	821cc27a-e3bb-4bc5-ac34-89ada245069d	Arundinaria	33.0348	-87.4061		USA	Alabama	2022	US
69	Arundinarieae	TWB	Arundinariinae	4404975721	b8811bf9-abcf-4600-9245-eda1017c3978	Arundinaria	33.947875	-83.370642	500.0	USA	Georgia	1940	US
70	Arundinarieae	TWB	Arundinariinae	4404975722	b8811bf9-abcf-4600-9245-eda1017c3978	Arundinaria	32.330794	-91.697449	1800.0	USA	Louisiana	1967	US
71	Arundinarieae	TWB	Arundinariinae	1269683003	56e9c560-bd2a-11dd-b15e-b8a03c50a862	Arundinaria	30.748	-89.555		USA	Mississippi	2004	US
72	Arundinarieae	TWB	Arundinariinae	1269719066	56e9c560-bd2a-11dd-b15e-b8a03c50a862	Arundinaria	32.029	-91.365		USA	Louisiana	2006	US
73	Arundinarieae	TWB	Arundinariinae	1269722114	56e9c560-bd2a-11dd-b15e-b8a03c50a862	Arundinaria	30.369444	-93.301111		USA	Louisiana	2004	US
74	Arundinarieae	TWB	Arundinariinae	1269627156	56e9c560-bd2a-11dd-b15e-b8a03c50a862	Arundinaria	32.425	-93.73		USA	Louisiana	1975	US
75	Arundinarieae	TWB	Arundinariinae	1269728987	56e9c560-bd2a-11dd-b15e-b8a03c50a862	Arundinaria	30.7861	-91.2555		USA	Louisiana	2010	US
76	Arundinarieae	TWB	Arundinariinae	1269730687	56e9c560-bd2a-11dd-b15e-b8a03c50a862	Arundinaria	30.786258	-91.255562		USA	Louisiana	2010	US
77	Arundinarieae	TWB	Arundinariinae	1563148710	56e9c560-bd2a-11dd-b15e-b8a03c50a862	Arundinaria	29.7923	-90.1237		USA	Louisiana	2005	US
78	Arundinarieae	TWB	Arundinariinae	3469927653	56e9c560-bd2a-11dd-b15e-b8a03c50a862	Arundinaria	31.028984	-87.657553		USA	Alabama	2020	US
79	Arundinarieae	TWB	Arundinariinae	4976702313	56e9c560-bd2a-11dd-b15e-b8a03c50a862	Arundinaria	30.38268	-91.190403		USA	Louisiana	2024	US
80	Arundinarieae	TWB	Arundinariinae	1269627256	56e9c560-bd2a-11dd-b15e-b8a03c50a862	Arundinaria	32.416	-92.616		USA	Louisiana	1970	US
81	Arundinarieae	TWB	Arundinariinae	1269677891	56e9c560-bd2a-11dd-b15e-b8a03c50a862	Arundinaria	31.634	-92.418		USA	Louisiana	2002	US
83	Arundinarieae	TWB	Arundinariinae	3469913688	56e9c560-bd2a-11dd-b15e-b8a03c50a862	Arundinaria	32.263528	-93.942389		USA	Louisiana	2012	US
84	Arundinarieae	TWB	Arundinariinae	1269627201	56e9c560-bd2a-11dd-b15e-b8a03c50a862	Arundinaria	30.36981	-91.16992		USA	Louisiana	1976	US
85	Arundinarieae	TWB	Arundinariinae	1269715501	56e9c560-bd2a-11dd-b15e-b8a03c50a862	Arundinaria	30.382	-90.648		USA	Louisiana	2006	US
86	Arundinarieae	TWB	Arundinariinae	1930052052	d415c253-4d61-4459-9d25-4015b9084fb0	Arundinaria	39.0893	-76.4852		USA	Maryland	1981	US
87	Arundinarieae	TWB	Arundinariinae	1929212979	d415c253-4d61-4459-9d25-4015b9084fb0	Arundinaria	34.038434	-91.619016		USA	Arkansas	1898	US
88	Arundinarieae	TWB	Arundinariinae	1318214574	821cc27a-e3bb-4bc5-ac34-89ada245069d	Arundinaria	38.9806	-77.1006		USA	Maryland	1965	US
89	Arundinarieae	TWB	Arundinariinae	4907003073	e053ff53-c156-4e2e-b9b5-4462e9625424	Arundinaria	35.366667	-83.85		USA	North Carolina	2005	US
90	Arundinarieae	TWB	Arundinariinae	4906990194	e053ff53-c156-4e2e-b9b5-4462e9625424	Arundinaria	34.5	-85.633333		USA	Alabama	2005	US
91	Arundinarieae	TWB	Arundinariinae	3707722755	50cd0754-79a7-4ab6-9fd0-38181851bc64	Arundinaria	32.330556	-90.151389		USA	Mississippi	1995	US
92	Arundinarieae	TWB	Arundinariinae	3707723506	50cd0754-79a7-4ab6-9fd0-38181851bc64	Arundinaria	34.86	-90.284		USA	Mississippi	1967	US
93	Arundinarieae	TWB	Arundinariinae	3707723516	50cd0754-79a7-4ab6-9fd0-38181851bc64	Arundinaria	33.84	-88.94		USA	Mississippi	1967	US
94	Arundinarieae	TWB	Arundinariinae	3899130556	50cd0754-79a7-4ab6-9fd0-38181851bc64	Arundinaria	32.975357	-90.295944	986.0	USA	Mississippi	2011	US
95	Arundinarieae	TWB	Arundinariinae	3707726053	50cd0754-79a7-4ab6-9fd0-38181851bc64	Arundinaria	31.29692	-88.48758	400.0	USA	Mississippi	1982	US
96	Arundinarieae	TWB	Arundinariinae	3707727120	50cd0754-79a7-4ab6-9fd0-38181851bc64	Arundinaria	31.70477	-88.95741		USA	Mississippi	1978	US
97	Arundinarieae	TWB	Arundinariinae	3707727184	50cd0754-79a7-4ab6-9fd0-38181851bc64	Arundinaria	32.4136	-88.903927	3107.0	USA	Mississippi	2007	US
98	Arundinarieae	TWB	Arundinariinae	3707727286	50cd0754-79a7-4ab6-9fd0-38181851bc64	Arundinaria	34.102	-90.076		USA	Mississippi	1980	US
99	Arundinarieae	TWB	Arundinariinae	3707727913	50cd0754-79a7-4ab6-9fd0-38181851bc64	Arundinaria	32.69574	-88.8287		USA	Mississippi	2005	US
100	Arundinarieae	TWB	Arundinariinae	3707729362	50cd0754-79a7-4ab6-9fd0-38181851bc64	Arundinaria	32.331389	-90.1475		USA	Mississippi	1996	US
101	Arundinarieae	TWB	Arundinariinae	3707730450	50cd0754-79a7-4ab6-9fd0-38181851bc64	Arundinaria	32.325	-90.155		USA	Mississippi	1978	US
102	Arundinarieae	TWB	Arundinariinae	3707732234	50cd0754-79a7-4ab6-9fd0-38181851bc64	Arundinaria	32.312778	-88.8825		USA	Mississippi	2004	US
103	Arundinarieae	TWB	Arundinariinae	3707735988	50cd0754-79a7-4ab6-9fd0-38181851bc64	Arundinaria	31.57374	-90.16089		USA	Mississippi	2011	US
104	Arundinarieae	TWB	Arundinariinae	3707736383	50cd0754-79a7-4ab6-9fd0-38181851bc64	Arundinaria	34.23452	-88.61618		USA	Mississippi	2012	US
105	Arundinarieae	TWB	Arundinariinae	3707736393	50cd0754-79a7-4ab6-9fd0-38181851bc64	Arundinaria	32.325556	-90.142778		USA	Mississippi	1996	US
106	Arundinarieae	TWB	Arundinariinae	3707738025	50cd0754-79a7-4ab6-9fd0-38181851bc64	Arundinaria	31.99377	-90.46857		USA	Mississippi	2011	US
107	Arundinarieae	TWB	Arundinariinae	3827673817	50cd0754-79a7-4ab6-9fd0-38181851bc64	Arundinaria	34.490559	-88.347015		USA	Mississippi	2016	US
108	Arundinarieae	TWB	Arundinariinae	4929808382	50cd0754-79a7-4ab6-9fd0-38181851bc64	Arundinaria	32.431501	-90.716168	807.0	USA	Mississippi	1962	US
109	Arundinarieae	TWB	Arundinariinae	3707739601	50cd0754-79a7-4ab6-9fd0-38181851bc64	Arundinaria	32.324516	-90.155771		USA	Mississippi	1999	US
110	Arundinarieae	TWB	Arundinariinae	3707740493	50cd0754-79a7-4ab6-9fd0-38181851bc64	Arundinaria	32.90639	-90.71		USA	Mississippi	1989	US
111	Arundinarieae	TWB	Arundinariinae	3707742214	50cd0754-79a7-4ab6-9fd0-38181851bc64	Arundinaria	32.3406	-88.9162		USA	Mississippi	2006	US
112	Arundinarieae	TWB	Arundinariinae	3707742248	50cd0754-79a7-4ab6-9fd0-38181851bc64	Arundinaria	32.3144	-88.914		USA	Mississippi	2006	US
113	Arundinarieae	TWB	Arundinariinae	3707742852	50cd0754-79a7-4ab6-9fd0-38181851bc64	Arundinaria	32.1792	-89.2836	100.0	USA	Mississippi	1988	US
114	Arundinarieae	TWB	Arundinariinae	3707744445	50cd0754-79a7-4ab6-9fd0-38181851bc64	Arundinaria	33.29361	-89.10165		USA	Mississippi	1980	US
115	Arundinarieae	TWB	Arundinariinae	3707744770	50cd0754-79a7-4ab6-9fd0-38181851bc64	Arundinaria	31.184167	-90.533611	10.0	USA	Mississippi	2011	US
116	Arundinarieae	TWB	Arundinariinae	3707745293	50cd0754-79a7-4ab6-9fd0-38181851bc64	Arundinaria	31.06325	-90.13027		USA	Mississippi	2011	US
117	Arundinarieae	TWB	Arundinariinae	4433572977	50cd0754-79a7-4ab6-9fd0-38181851bc64	Arundinaria	31.81334	-83.1843		USA	Georgia	1992	US
118	Arundinarieae	TWB	Arundinariinae	3707745787	50cd0754-79a7-4ab6-9fd0-38181851bc64	Arundinaria	31.72572	-89.77657		USA	Mississippi	2011	US
119	Arundinarieae	TWB	Arundinariinae	3707747225	50cd0754-79a7-4ab6-9fd0-38181851bc64	Arundinaria	31.47454	-88.60614		USA	Mississippi	2010	US
120	Arundinarieae	TWB	Arundinariinae	3707747801	50cd0754-79a7-4ab6-9fd0-38181851bc64	Arundinaria	33.546778	-89.489222	10.0	USA	Mississippi	2012	US
121	Arundinarieae	TWB	Arundinariinae	3707748977	50cd0754-79a7-4ab6-9fd0-38181851bc64	Arundinaria	30.6967	-89.8134	100.0	USA	Mississippi	1982	US
122	Arundinarieae	TWB	Arundinariinae	3707749172	50cd0754-79a7-4ab6-9fd0-38181851bc64	Arundinaria	31.69522	-89.09758		USA	Mississippi	1978	US
123	Arundinarieae	TWB	Arundinariinae	3707750421	50cd0754-79a7-4ab6-9fd0-38181851bc64	Arundinaria	32.4843	-89.0608		USA	Mississippi	2005	US
124	Arundinarieae	TWB	Arundinariinae	3707752044	50cd0754-79a7-4ab6-9fd0-38181851bc64	Arundinaria	30.3576	-89.22413	100.0	USA	Mississippi	1976	US
125	Arundinarieae	TWB	Arundinariinae	4948991444	50cd0754-79a7-4ab6-9fd0-38181851bc64	Arundinaria	32.369934	-90.106859	584.0	USA	Mississippi	1995	US
126	Arundinarieae	TWB	Arundinariinae	3707752819	50cd0754-79a7-4ab6-9fd0-38181851bc64	Arundinaria	33.7949	-88.9261	100.0	USA	Mississippi	1968	US
127	Arundinarieae	TWB	Arundinariinae	3707753417	50cd0754-79a7-4ab6-9fd0-38181851bc64	Arundinaria	33.2074	-89.0984	100.0	USA	Mississippi	1992	US
128	Arundinarieae	TWB	Arundinariinae	3707753801	50cd0754-79a7-4ab6-9fd0-38181851bc64	Arundinaria	30.6873	-89.3835	100.0	USA	Mississippi	1986	US
129	Arundinarieae	TWB	Arundinariinae	3707754159	50cd0754-79a7-4ab6-9fd0-38181851bc64	Arundinaria	32.38874	-88.89815		USA	Mississippi	2005	US
130	Arundinarieae	TWB	Arundinariinae	3707754555	50cd0754-79a7-4ab6-9fd0-38181851bc64	Arundinaria	34.510944	-88.923694	3.0	USA	Mississippi	2011	US
131	Arundinarieae	TWB	Arundinariinae	3707754998	50cd0754-79a7-4ab6-9fd0-38181851bc64	Arundinaria	32.0089	-91.0317	100.0	USA	Mississippi	1972	US
132	Arundinarieae	TWB	Arundinariinae	3707756604	50cd0754-79a7-4ab6-9fd0-38181851bc64	Arundinaria	31.183889	-89.711667		USA	Mississippi	2011	US
133	Arundinarieae	TWB	Arundinariinae	3707756784	50cd0754-79a7-4ab6-9fd0-38181851bc64	Arundinaria	32.386306	-90.070972		USA	Mississippi	2017	US
134	Arundinarieae	TWB	Arundinariinae	3707758132	50cd0754-79a7-4ab6-9fd0-38181851bc64	Arundinaria	33.43509	-89.43678		USA	Mississippi	2013	US
135	Arundinarieae	TWB	Arundinariinae	3707758170	50cd0754-79a7-4ab6-9fd0-38181851bc64	Arundinaria	33.7352	-89.7336	100.0	USA	Mississippi	1995	US
136	Arundinarieae	TWB	Arundinariinae	3707758629	50cd0754-79a7-4ab6-9fd0-38181851bc64	Arundinaria	31.069444	-91.516944		USA	Mississippi	1995	US
137	Arundinarieae	TWB	Arundinariinae	3707759515	50cd0754-79a7-4ab6-9fd0-38181851bc64	Arundinaria	31.57787	-89.82442		USA	Mississippi	2011	US
138	Arundinarieae	TWB	Arundinariinae	3707761118	50cd0754-79a7-4ab6-9fd0-38181851bc64	Arundinaria	33.5398	-88.6356	100.0	USA	Mississippi	1985	US
139	Arundinarieae	TWB	Arundinariinae	3707761499	50cd0754-79a7-4ab6-9fd0-38181851bc64	Arundinaria	32.34334	-88.92222	200.0	USA	Mississippi	2007	US
140	Arundinarieae	TWB	Arundinariinae	3707762737	50cd0754-79a7-4ab6-9fd0-38181851bc64	Arundinaria	32.9648	-89.2928	100.0	USA	Mississippi	1984	US
141	Arundinarieae	TWB	Arundinariinae	3707764211	50cd0754-79a7-4ab6-9fd0-38181851bc64	Arundinaria	30.5154	-88.7196	100.0	USA	Mississippi	1977	US
142	Arundinarieae	TWB	Arundinariinae	3707764209	50cd0754-79a7-4ab6-9fd0-38181851bc64	Arundinaria	33.4462	-88.6972	100.0	USA	Mississippi	1977	US
143	Arundinarieae	TWB	Arundinariinae	3707766719	50cd0754-79a7-4ab6-9fd0-38181851bc64	Arundinaria	33.92075	-88.59581	1000.0	USA	Mississippi	1990	US
144	Arundinarieae	TWB	Arundinariinae	3707767199	50cd0754-79a7-4ab6-9fd0-38181851bc64	Arundinaria	31.69776	-89.10951		USA	Mississippi	1978	US
145	Arundinarieae	TWB	Arundinariinae	3707768271	50cd0754-79a7-4ab6-9fd0-38181851bc64	Arundinaria	32.64585	-88.495924	100.0	USA	Mississippi	1980	US
146	Arundinarieae	TWB	Arundinariinae	3707768987	50cd0754-79a7-4ab6-9fd0-38181851bc64	Arundinaria	33.785833	-88.916389		USA	Mississippi	1989	US
147	Arundinarieae	TWB	Arundinariinae	4955559214	5288946d-5fcf-4b53-8fd3-74f4cc6b53fc	Arundinaria	35.55805	-82.53333	5000.0	USA	North Carolina	1902	US
148	Arundinarieae	TWB	Arundinariinae	4955563224	5288946d-5fcf-4b53-8fd3-74f4cc6b53fc	Arundinaria	36.8025	-76.86222	5000.0	USA	Virginia	1991	US
149	Arundinarieae	TWB	Arundinariinae	4955698521	5288946d-5fcf-4b53-8fd3-74f4cc6b53fc	Arundinaria	36.83555	-76.29833	5000.0	USA	Virginia	1912	US
150	Arundinarieae	TWB	Arundinariinae	4955557246	5288946d-5fcf-4b53-8fd3-74f4cc6b53fc	Arundinaria	36.50777	-76.355	5000.0	USA	Virginia	1988	US
151	Arundinarieae	TWB	Arundinariinae	4955559213	5288946d-5fcf-4b53-8fd3-74f4cc6b53fc	Arundinaria	32.90666	-80.06583		USA	South Carolina	1971	US
152	Arundinarieae	TWB	Arundinariinae	4955561243	5288946d-5fcf-4b53-8fd3-74f4cc6b53fc	Arundinaria	36.42722	-77.59555	5000.0	USA	North Carolina	1908	US
153	Arundinarieae	TWB	Arundinariinae	4955563226	5288946d-5fcf-4b53-8fd3-74f4cc6b53fc	Arundinaria	35.96055	-83.92083	5000.0	USA	Tennessee	1897	US
154	Arundinarieae	TWB	Arundinariinae	4955561241	5288946d-5fcf-4b53-8fd3-74f4cc6b53fc	Arundinaria	34.03583	-80.93055	20000.0	USA	South Carolina	1992	US
155	Arundinarieae	TWB	Arundinariinae	1929193344	d415c253-4d61-4459-9d25-4015b9084fb0	Arundinaria	29.857278	-95.39234		USA	Texas		US
156	Arundinarieae	TWB	Arundinariinae	1928657038	d415c253-4d61-4459-9d25-4015b9084fb0	Arundinaria	36.095004	-91.613872		USA	Arkansas	1963	US
157	Arundinarieae	TWB	Arundinariinae	3469925583	56e9c560-bd2a-11dd-b15e-b8a03c50a862	Arundinaria	30.564482	-89.917235		USA	Louisiana	2020	US
158	Arundinarieae	TWB	Arundinariinae	4976702370	56e9c560-bd2a-11dd-b15e-b8a03c50a862	Arundinaria	30.38268	-91.18852		USA	Louisiana	2024	US
159	Arundinarieae	TWB	Arundinariinae	1269719047	56e9c560-bd2a-11dd-b15e-b8a03c50a862	Arundinaria	30.934	-91.51		USA	Louisiana	2006	US
160	Arundinarieae	TWB	Arundinariinae	1269627169	56e9c560-bd2a-11dd-b15e-b8a03c50a862	Arundinaria	32.533	-93		USA	Louisiana	1989	US
161	Arundinarieae	TWB	Arundinariinae	1269627188	56e9c560-bd2a-11dd-b15e-b8a03c50a862	Arundinaria	30.414625	-91.176222		USA	Louisiana	1927	US
162	Arundinarieae	TWB	Arundinariinae	1269627200	56e9c560-bd2a-11dd-b15e-b8a03c50a862	Arundinaria	30.75	-92.283		USA	Louisiana	1981	US
163	Arundinarieae	TWB	Arundinariinae	1269726630	56e9c560-bd2a-11dd-b15e-b8a03c50a862	Arundinaria	30.3794	-87.1278		USA	Florida	2005	US
164	Arundinarieae	TWB	Arundinariinae	2807515200	cd096ec0-a8a0-4c65-92cc-48b00fb934ce	Arundinaria	30.25	-94.16667		USA	Texas	2004	US
165	Arundinarieae	TWB	Arundinariinae	2807499576	cd096ec0-a8a0-4c65-92cc-48b00fb934ce	Arundinaria	33.755659	-96.536658	10000.0	USA	Texas	1934	US
166	Arundinarieae	TWB	Arundinariinae	3978706932	abba37fc-a9c3-4de2-bba2-7f929abc937d	Arundinaria	30.578076	-84.483168	6963.0	USA	Florida	1967	US
167	Arundinarieae	TWB	Arundinariinae	3978707519	abba37fc-a9c3-4de2-bba2-7f929abc937d	Arundinaria	31.366845	-94.189118	36659.0	USA	Texas	1999	US
168	Arundinarieae	TWB	Arundinariinae	3978707527	abba37fc-a9c3-4de2-bba2-7f929abc937d	Arundinaria	33.86253	-88.49685	6651.0	USA	Mississippi	1990	US
169	Arundinarieae	TWB	Arundinariinae	3978708223	abba37fc-a9c3-4de2-bba2-7f929abc937d	Arundinaria	33.671384	-95.559967	21751.0	USA	Texas	1996	US
170	Arundinarieae	TWB	Arundinariinae	3978709484	abba37fc-a9c3-4de2-bba2-7f929abc937d	Arundinaria	33.605428	-94.670394	407.0	USA	Texas	1996	US
171	Arundinarieae	TWB	Arundinariinae	3978710356	abba37fc-a9c3-4de2-bba2-7f929abc937d	Arundinaria	31.693978	-89.123971	7133.0	USA	Mississippi	1978	US
172	Arundinarieae	TWB	Arundinariinae	3978711558	abba37fc-a9c3-4de2-bba2-7f929abc937d	Arundinaria	31.58358	-97.1562	4368.0	USA	Texas	1974	US
173	Arundinarieae	TWB	Arundinariinae	3978713542	abba37fc-a9c3-4de2-bba2-7f929abc937d	Arundinaria	32.665004	-94.372084	3272.0	USA	Texas	1996	US
174	Arundinarieae	TWB	Arundinariinae	3978713755	abba37fc-a9c3-4de2-bba2-7f929abc937d	Arundinaria	32.736254	-94.125741	3381.0	USA	Texas	2007	US
175	Arundinarieae	TWB	Arundinariinae	3978713853	abba37fc-a9c3-4de2-bba2-7f929abc937d	Arundinaria	31.461163	-95.821303	3525.0	USA	Texas	1999	US
176	Arundinarieae	TWB	Arundinariinae	3978714581	abba37fc-a9c3-4de2-bba2-7f929abc937d	Arundinaria	31.760709	-93.137485	13513.0	USA	Louisiana	1994	US
177	Arundinarieae	TWB	Arundinariinae	3978715505	abba37fc-a9c3-4de2-bba2-7f929abc937d	Arundinaria	31.8333	-91.75	25250.0	USA	Louisiana	1990	US
179	Arundinarieae	TWB	Arundinariinae	3978720278	abba37fc-a9c3-4de2-bba2-7f929abc937d	Arundinaria	30.341044	-94.816353	13536.0	USA	Texas	1996	US
180	Arundinarieae	TWB	Arundinariinae	3978720304	abba37fc-a9c3-4de2-bba2-7f929abc937d	Arundinaria	33.960937	-83.325458	4764.0	USA	Georgia	1969	US
181	Arundinarieae	TWB	Arundinariinae	3978721049	abba37fc-a9c3-4de2-bba2-7f929abc937d	Arundinaria	34.22818	-87.35083	7076.0	USA	Alabama	1979	US
182	Arundinarieae	TWB	Arundinariinae	3978737142	abba37fc-a9c3-4de2-bba2-7f929abc937d	Arundinaria	31.629957	-95.599612	237.0	USA	Texas	1999	US
183	Arundinarieae	TWB	Arundinariinae	3978743062	abba37fc-a9c3-4de2-bba2-7f929abc937d	Arundinaria	36.16112	-91.90996	25093.0	USA	Arkansas	1992	US
184	Arundinarieae	TWB	Arundinariinae	3978743550	abba37fc-a9c3-4de2-bba2-7f929abc937d	Arundinaria	31.693948	-88.968563	15674.0	USA	Mississippi	1978	US
185	Arundinarieae	TWB	Arundinariinae	3978747758	abba37fc-a9c3-4de2-bba2-7f929abc937d	Arundinaria	30.371147	-94.199728	11115.0	USA	Texas	1994	US
186	Arundinarieae	TWB	Arundinariinae	3978751383	abba37fc-a9c3-4de2-bba2-7f929abc937d	Arundinaria	31.623653	-93.943444	3649.0	USA	Texas	1995	US
187	Arundinarieae	TWB	Arundinariinae	3978752191	abba37fc-a9c3-4de2-bba2-7f929abc937d	Arundinaria	35.196137	-80.277206	2721.0	USA	North Carolina	1968	US
188	Arundinarieae	TWB	Arundinariinae	3978752733	abba37fc-a9c3-4de2-bba2-7f929abc937d	Arundinaria	33.63975	-95.021544	6090.0	USA	Texas	1996	US
189	Arundinarieae	TWB	Arundinariinae	2807434931	cd096ec0-a8a0-4c65-92cc-48b00fb934ce	Arundinaria	33.76667	-95.13333		USA	Texas	1999	US
190	Arundinarieae	TWB	Arundinariinae	2807245336	cd096ec0-a8a0-4c65-92cc-48b00fb934ce	Arundinaria	33.940895	-94.75944	1600.0	USA	Oklahoma	1969	US
191	Arundinarieae	TWB	Arundinariinae	2807208807	cd096ec0-a8a0-4c65-92cc-48b00fb934ce	Arundinaria	30.11667	-95.13333		USA	Texas	2003	US
192	Arundinarieae	TWB	Arundinariinae	2807268688	cd096ec0-a8a0-4c65-92cc-48b00fb934ce	Arundinaria	33.75	-95.08333		USA	Texas	1993	US
193	Arundinarieae	TWB	Arundinariinae	2807542269	cd096ec0-a8a0-4c65-92cc-48b00fb934ce	Arundinaria	28.37183	-97.21622		USA	Texas	1996	US
194	Arundinarieae	TWB	Arundinariinae	1257604895	7bd65a7a-f762-11e1-a439-00145eb45e9a	Arundinaria	34.3961	-85.6301		USA	Alabama	2006	US
195	Arundinarieae	TWB	Arundinariinae	1260799234	7bd65a7a-f762-11e1-a439-00145eb45e9a	Arundinaria	36.68333	-93.05		USA	Missouri	1949	US
196	Arundinarieae	TWB	Arundinariinae	1260932938	7bd65a7a-f762-11e1-a439-00145eb45e9a	Arundinaria	36.83861	-89.92194		USA	Missouri	1980	US
197	Arundinarieae	TWB	Arundinariinae	3925808382	93ec984b-d117-4092-814c-1202a8532b7f	Arundinaria	34.435299	-89.619105		USA	Mississippi	1980	US
198	Arundinarieae	TWB	Arundinariinae	3925818697	93ec984b-d117-4092-814c-1202a8532b7f	Arundinaria	33.933333	-88.643611		USA	Mississippi	2010	US
199	Arundinarieae	TWB	Arundinariinae	3925818699	93ec984b-d117-4092-814c-1202a8532b7f	Arundinaria	33.786111	-88.849444		USA	Mississippi	2010	US
200	Arundinarieae	TWB	Arundinariinae	3925879567	93ec984b-d117-4092-814c-1202a8532b7f	Arundinaria	34.111	-89.498	300.0	USA	Mississippi	1967	US
201	Arundinarieae	TWB	Arundinariinae	3925879602	93ec984b-d117-4092-814c-1202a8532b7f	Arundinaria	33.964268	-89.26813	1145.0	USA	Mississippi	1992	US
202	Arundinarieae	TWB	Arundinariinae	3925879658	93ec984b-d117-4092-814c-1202a8532b7f	Arundinaria	34.8976	-89.7405	100.0	USA	Mississippi	1969	US
203	Arundinarieae	TWB	Arundinariinae	3925879661	93ec984b-d117-4092-814c-1202a8532b7f	Arundinaria	34.802016	-89.888013	834.0	USA	Mississippi	1967	US
204	Arundinarieae	TWB	Arundinariinae	3925882373	93ec984b-d117-4092-814c-1202a8532b7f	Arundinaria	34.234108	-88.625101	965.0	USA	Mississippi	1986	US
205	Arundinarieae	TWB	Arundinariinae	3925882388	93ec984b-d117-4092-814c-1202a8532b7f	Arundinaria	34.373019	-89.29252		USA	Mississippi	2000	US
206	Arundinarieae	TWB	Arundinariinae	2562767034	95c938a8-f762-11e1-a439-00145eb45e9a	Arundinaria	33.65	-87.733333		USA	Alabama	1989	US
207	Arundinarieae	TWB	Arundinariinae	2988840415	95c938a8-f762-11e1-a439-00145eb45e9a	Arundinaria	36.098889	-94.830833		USA	Oklahoma	1958	US
208	Arundinarieae	TWB	Arundinariinae	1260988844	7bd65a7a-f762-11e1-a439-00145eb45e9a	Arundinaria	37.317222	-89.574167		USA	Missouri	2002	US
209	Arundinarieae	TWB	Arundinariinae	1257749666	7bd65a7a-f762-11e1-a439-00145eb45e9a	Arundinaria	36.741389	-92.141111		USA	Missouri	2004	US
210	Arundinarieae	TWB	Arundinariinae	1258323877	7bd65a7a-f762-11e1-a439-00145eb45e9a	Arundinaria	29.75	-95.35		USA	Texas	1913	US
211	Arundinarieae	TWB	Arundinariinae	1257660304	7bd65a7a-f762-11e1-a439-00145eb45e9a	Arundinaria	37.216945	-90.196667		USA	Missouri	2010	US
212	Arundinarieae	TWB	Arundinariinae	4533911807	453e3294-97ef-4e1c-87cb-1ef7c5351d8e	Arundinaria	41.931403	-88.763598	10.0	USA	Illinois	2011	US
213	Arundinarieae	TWB	Arundinariinae	4533904876	453e3294-97ef-4e1c-87cb-1ef7c5351d8e	Arundinaria	37.62519	-89.200796	177.0	USA	Illinois	2007	US
214	Arundinarieae	TWB	Arundinariinae	4533905148	453e3294-97ef-4e1c-87cb-1ef7c5351d8e	Arundinaria	33.487195	-86.753069	22.0	USA	Alabama	1988	US
215	Arundinarieae	TWB	Arundinariinae	4533905188	453e3294-97ef-4e1c-87cb-1ef7c5351d8e	Arundinaria	37.917672	-85.670328	416.0	USA	Kentucky	1957	US
216	Arundinarieae	TWB	Arundinariinae	4533905208	453e3294-97ef-4e1c-87cb-1ef7c5351d8e	Arundinaria	41.583369	-87.500041	10572.0	USA	Indiana	1962	US
217	Arundinarieae	TWB	Arundinariinae	1320839429	821cc27a-e3bb-4bc5-ac34-89ada245069d	Arundinaria	35.4846	-82.1713		USA	North Carolina	1999	US
218	Arundinarieae	TWB	Arundinariinae	2459768030	f56df26e-73f5-4d37-bfed-3d46c0834e82	Arundinaria	35.100751	-79.190891	14397.0	USA	North Carolina	1973	US
219	Arundinarieae	TWB	Arundinariinae	2859252613	f3f03cbf-1a01-4739-ae15-c1355b8c2dbf	Arundinaria	33.932452	-86.866743	575.0	USA	Alabama	1983	US
220	Arundinarieae	TWB	Arundinariinae	2859265034	f3f03cbf-1a01-4739-ae15-c1355b8c2dbf	Arundinaria	36.161762	-86.778853	19998.0	USA	Tennessee		US
221	Arundinarieae	TWB	Arundinariinae	2858981036	f3f03cbf-1a01-4739-ae15-c1355b8c2dbf	Arundinaria	34.55203	-77.785184	12698.0	USA	North Carolina	1946	US
222	Arundinarieae	TWB	Arundinariinae	2859267025	f3f03cbf-1a01-4739-ae15-c1355b8c2dbf	Arundinaria	36.652035	-76.474628	15302.0	USA	Virginia	1938	US
223	Arundinarieae	TWB	Arundinariinae	2858983045	f3f03cbf-1a01-4739-ae15-c1355b8c2dbf	Arundinaria	39.260597	-74.830963	11250.0	USA	New Jersey	1902	US
224	Arundinarieae	TWB	Arundinariinae	2859269025	f3f03cbf-1a01-4739-ae15-c1355b8c2dbf	Arundinaria	33.466152	-86.790704	1175.0	USA	Alabama	1960	US
225	Arundinarieae	TWB	Arundinariinae	2858983046	f3f03cbf-1a01-4739-ae15-c1355b8c2dbf	Arundinaria	35.538127	-76.501706	5695.0	USA	North Carolina	1954	US
226	Arundinarieae	TWB	Arundinariinae	4010719353	ef1eb15d-460a-434d-807d-4ab3b6223d32	Arundinaria	34.79337	-92.85538	25.0	USA	Arkansas	2006	US
227	Arundinarieae	TWB	Arundinariinae	3435789183	ef1eb15d-460a-434d-807d-4ab3b6223d32	Arundinaria	33.19093	-94.03101		USA	Arkansas	2015	US
228	Arundinarieae	TWB	Arundinariinae	3435793511	ef1eb15d-460a-434d-807d-4ab3b6223d32	Arundinaria	33.02617	-91.92506		USA	Arkansas	2019	US
229	Arundinarieae	TWB	Arundinariinae	3435793531	ef1eb15d-460a-434d-807d-4ab3b6223d32	Arundinaria	34.9181	-93.0624		USA	Arkansas	2018	US
230	Arundinarieae	TWB	Arundinariinae	3460990458	ef1eb15d-460a-434d-807d-4ab3b6223d32	Arundinaria	33.91839	-91.77548		USA	Arkansas	2020	US
231	Arundinarieae	TWB	Arundinariinae	3435799457	ef1eb15d-460a-434d-807d-4ab3b6223d32	Arundinaria	34.69812	-92.35807		USA	Arkansas	2010	US
232	Arundinarieae	TWB	Arundinariinae	3435800948	ef1eb15d-460a-434d-807d-4ab3b6223d32	Arundinaria	36.24763	-91.40711	100.0	USA	Arkansas	2009	US
233	Arundinarieae	TWB	Arundinariinae	3435801468	ef1eb15d-460a-434d-807d-4ab3b6223d32	Arundinaria	35.45658	-90.79444	20.0	USA	Arkansas	2017	US
234	Arundinarieae	TWB	Arundinariinae	1846544958	3c59bd42-7bfd-421b-8da4-275780390e4c	Arundinaria	30.847474	-90.116826	1000.0	USA	Louisiana	1974	US
235	Arundinarieae	TWB	Arundinariinae	4081302146	8bd8c361-c96b-40c9-91a0-eb3c0e7e0135	Arundinaria	27.909466	-82.787324	2500.0	USA	Florida	1971	US
236	Arundinarieae	TWB	Arundinariinae	4081345268	8bd8c361-c96b-40c9-91a0-eb3c0e7e0135	Arundinaria	39.499722	-88.133333		USA	Illinois	2003	US
237	Arundinarieae	TWB	Arundinariinae	4081345261	8bd8c361-c96b-40c9-91a0-eb3c0e7e0135	Arundinaria	37.29764	-89.05307		USA	Illinois	2011	US
238	Arundinarieae	TWB	Arundinariinae	122903592	832cb04e-f762-11e1-a439-00145eb45e9a	Arundinaria	26.663	-81.9535		USA	Florida	1965	US
239	Arundinarieae	TWB	Arundinariinae	1261006134	e053ff53-c156-4e2e-b9b5-4462e9625424	Arundinaria	38.5475	-92.083889		USA	Missouri	2007	US
240	Arundinarieae	TWB	Arundinariinae	4061105301	e053ff53-c156-4e2e-b9b5-4462e9625424	Arundinaria	37.90056	-84.268333		USA	Kentucky	1993	US
242	Arundinarieae	TWB	Arundinariinae	3829915779	456d9e9d-43e4-47f6-acba-6a66cb2a7f05	Arundinaria	33.284013	-88.899484	2847.0	USA	Mississippi	2004	US
243	Arundinarieae	TWB	Arundinariinae	3829920257	456d9e9d-43e4-47f6-acba-6a66cb2a7f05	Arundinaria	33.1595	-89.381167		USA	Mississippi	2005	US
244	Arundinarieae	TWB	Arundinariinae	3829932748	456d9e9d-43e4-47f6-acba-6a66cb2a7f05	Arundinaria	32.382156	-88.659406	35645.0	USA	Mississippi	2005	US
245	Arundinarieae	TWB	Arundinariinae	3829932757	456d9e9d-43e4-47f6-acba-6a66cb2a7f05	Arundinaria	32.325992	-88.909181	90.0	USA	Mississippi	2006	US
246	Arundinarieae	TWB	Arundinariinae	3829932868	456d9e9d-43e4-47f6-acba-6a66cb2a7f05	Arundinaria	33.4504	-88.818387	3229.0	USA	Mississippi	1889	US
247	Arundinarieae	TWB	Arundinariinae	3829932864	456d9e9d-43e4-47f6-acba-6a66cb2a7f05	Arundinaria	31.040454	-91.205941	3036.0	USA	Mississippi	1878	US
248	Arundinarieae	TWB	Arundinariinae	3829932880	456d9e9d-43e4-47f6-acba-6a66cb2a7f05	Arundinaria	30.744635	-85.214581	5473.0	USA	Florida	1956	US
249	Arundinarieae	TWB	Arundinariinae	3829947395	456d9e9d-43e4-47f6-acba-6a66cb2a7f05	Arundinaria	32.807167	-89.101333		USA	Mississippi	2005	US
250	Arundinarieae	TWB	Arundinariinae	3829950875	456d9e9d-43e4-47f6-acba-6a66cb2a7f05	Arundinaria	30.845614	-89.759354	1384.0	USA	Mississippi	1937	US
251	Arundinarieae	TWB	Arundinariinae	3744690283	84f9770e-f762-11e1-a439-00145eb45e9a	Arundinaria	33.64	-87.73		USA	Alabama	1989	US
252	Arundinarieae	TWB	Arundinariinae	3744690284	84f9770e-f762-11e1-a439-00145eb45e9a	Arundinaria	33.01	-87.48		USA	Alabama	1987	US
253	Arundinarieae	TWB	Arundinariinae	3744690285	84f9770e-f762-11e1-a439-00145eb45e9a	Arundinaria	34.78	-86.33		USA	Alabama		US
254	Arundinarieae	TWB	Arundinariinae	3744690287	84f9770e-f762-11e1-a439-00145eb45e9a	Arundinaria	34.28	-86.33		USA	Alabama		US
255	Arundinarieae	TWB	Arundinariinae	3744690286	84f9770e-f762-11e1-a439-00145eb45e9a	Arundinaria	34.33	-87.44		USA	Alabama	1989	US
256	Arundinarieae	TWB	Arundinariinae	3744690296	84f9770e-f762-11e1-a439-00145eb45e9a	Arundinaria	34.68	-87.45		USA	Alabama	1980	US
257	Arundinarieae	TWB	Arundinariinae	3744690299	84f9770e-f762-11e1-a439-00145eb45e9a	Arundinaria	32.2	-86.78		USA	Alabama	1988	US
258	Arundinarieae	TWB	Arundinariinae	3744690298	84f9770e-f762-11e1-a439-00145eb45e9a	Arundinaria	32.38	-85.44		USA	Alabama	1985	US
259	Arundinarieae	TWB	Arundinariinae	3744690300	84f9770e-f762-11e1-a439-00145eb45e9a	Arundinaria	30.68	-87.96		USA	Alabama		US
260	Arundinarieae	TWB	Arundinariinae	3744690306	84f9770e-f762-11e1-a439-00145eb45e9a	Arundinaria	33.32	-85.99		USA	Alabama	1987	US
261	Arundinarieae	TWB	Arundinariinae	3744690305	84f9770e-f762-11e1-a439-00145eb45e9a	Arundinaria	32.97	-85.74		USA	Alabama	2005	US
262	Arundinarieae	TWB	Arundinariinae	3744690301	84f9770e-f762-11e1-a439-00145eb45e9a	Arundinaria	33.25	-87.44		USA	Alabama	1952	US
263	Arundinarieae	TWB	Arundinariinae	3744690303	84f9770e-f762-11e1-a439-00145eb45e9a	Arundinaria	33.48	-87.47		USA	Alabama	1987	US
264	Arundinarieae	TWB	Arundinariinae	3744690302	84f9770e-f762-11e1-a439-00145eb45e9a	Arundinaria	33.28	-87.4		USA	Alabama	1951	US
265	Arundinarieae	TWB	Arundinariinae	3744690337	84f9770e-f762-11e1-a439-00145eb45e9a	Arundinaria	33.16	-86.4		USA	Alabama	1955	US
266	Arundinarieae	TWB	Arundinariinae	3744690336	84f9770e-f762-11e1-a439-00145eb45e9a	Arundinaria	33.13	-86.43		USA	Alabama	1906	US
267	Arundinarieae	TWB	Arundinariinae	3744690340	84f9770e-f762-11e1-a439-00145eb45e9a	Arundinaria	33.22	-87.51		USA	Alabama	1906	US
268	Arundinarieae	TWB	Arundinariinae	3744690339	84f9770e-f762-11e1-a439-00145eb45e9a	Arundinaria	32.85	-87.23		USA	Alabama	1995	US
269	Arundinarieae	TWB	Arundinariinae	3744690341	84f9770e-f762-11e1-a439-00145eb45e9a	Arundinaria	33.98	-86.44		USA	Alabama	1998	US
270	Arundinarieae	TWB	Arundinariinae	3744690345	84f9770e-f762-11e1-a439-00145eb45e9a	Arundinaria	33.91	-85.86		USA	Alabama	2003	US
271	Arundinarieae	TWB	Arundinariinae	3744690356	84f9770e-f762-11e1-a439-00145eb45e9a	Arundinaria	33.99	-85.41		USA	Alabama	2007	US
272	Arundinarieae	TWB	Arundinariinae	3744690355	84f9770e-f762-11e1-a439-00145eb45e9a	Arundinaria	32.74	-86.86		USA	Alabama	1988	US
273	Arundinarieae	TWB	Arundinariinae	3744690357	84f9770e-f762-11e1-a439-00145eb45e9a	Arundinaria	34.62	-87.8		USA	Alabama	2003	US
274	Arundinarieae	TWB	Arundinariinae	3744690358	84f9770e-f762-11e1-a439-00145eb45e9a	Arundinaria	34.33	-84.08		USA	Alabama	1951	US
275	Arundinarieae	TWB	Arundinariinae	3744690572	84f9770e-f762-11e1-a439-00145eb45e9a	Arundinaria	30.42	-87.36		USA	Florida	2000	US
276	Arundinarieae	TWB	Arundinariinae	3744691457	84f9770e-f762-11e1-a439-00145eb45e9a	Arundinaria	32.99	-87.32		USA	Alabama	2003	US
277	Arundinarieae	TWB	Arundinariinae	3744691458	84f9770e-f762-11e1-a439-00145eb45e9a	Arundinaria	31.17	-85.95		USA	Alabama	1998	US
278	Arundinarieae	TWB	Arundinariinae	3744691460	84f9770e-f762-11e1-a439-00145eb45e9a	Arundinaria	31.08	-88		USA	Alabama	1890	US
279	Arundinarieae	TWB	Arundinariinae	3744698853	84f9770e-f762-11e1-a439-00145eb45e9a	Arundinaria	32.12	-87.77		USA	Alabama	2009	US
280	Arundinarieae	TWB	Arundinariinae	1849128201	a92de2e1-647c-43f2-a8b7-ab1c1a6453dd	Arundinaria	33.2039	-80.3059		USA	South Carolina	2013	US
282	Arundinarieae	TWB	Arundinariinae	1849176304	a92de2e1-647c-43f2-a8b7-ab1c1a6453dd	Arundinaria	34.0584	-81.3087		USA	South Carolina	2005	US
283	Arundinarieae	TWB	Arundinariinae	3395324627	a92de2e1-647c-43f2-a8b7-ab1c1a6453dd	Arundinaria	32.7981	-81.4018	100.0	USA	South Carolina	2021	US
284	Arundinarieae	TWB	Arundinariinae	1849107602	a92de2e1-647c-43f2-a8b7-ab1c1a6453dd	Arundinaria	33.222	-80.3393		USA	South Carolina	2007	US
285	Arundinarieae	TWB	Arundinariinae	1849116581	a92de2e1-647c-43f2-a8b7-ab1c1a6453dd	Arundinaria	34.653416	-80.519802		USA	South Carolina	2014	US
286	Arundinarieae	TWB	Arundinariinae	1849146883	a92de2e1-647c-43f2-a8b7-ab1c1a6453dd	Arundinaria	33.4603	-80.1519		USA	South Carolina	2007	US
287	Arundinarieae	TWB	Arundinariinae	1900968741	a92de2e1-647c-43f2-a8b7-ab1c1a6453dd	Arundinaria	34.350513	-80.685757		USA	South Carolina	2018	US
288	Arundinarieae	TWB	Arundinariinae	1849188647	a92de2e1-647c-43f2-a8b7-ab1c1a6453dd	Arundinaria	33.5505	-81.481		USA	South Carolina	2007	US
289	Arundinarieae	TWB	Arundinariinae	1849092932	a92de2e1-647c-43f2-a8b7-ab1c1a6453dd	Arundinaria	30.53857	-84.97556		USA	Florida	2015	US
290	Arundinarieae	TWB	Arundinariinae	1849098796	a92de2e1-647c-43f2-a8b7-ab1c1a6453dd	Arundinaria	33.227381	-81.368085		USA	South Carolina	2018	US
291	Arundinarieae	TWB	Arundinariinae	1890537958	a92de2e1-647c-43f2-a8b7-ab1c1a6453dd	Arundinaria	34.54378	-80.173506		USA	South Carolina	2018	US
292	Arundinarieae	TWB	Arundinariinae	1849123215	a92de2e1-647c-43f2-a8b7-ab1c1a6453dd	Arundinaria	33.9294	-80.7913		USA	South Carolina	2007	US
293	Arundinarieae	TWB	Arundinariinae	1849164092	a92de2e1-647c-43f2-a8b7-ab1c1a6453dd	Arundinaria	33.661722	-81.793801		USA	South Carolina	2008	US
294	Arundinarieae	TWB	Arundinariinae	1849098074	a92de2e1-647c-43f2-a8b7-ab1c1a6453dd	Arundinaria	33.745251	-80.670688		USA	South Carolina	2017	US
295	Arundinarieae	TWB	Arundinariinae	1849099934	a92de2e1-647c-43f2-a8b7-ab1c1a6453dd	Arundinaria	33.609907	-80.397854		USA	South Carolina	2016	US
297	Arundinarieae	TWB	Arundinariinae	1849095285	a92de2e1-647c-43f2-a8b7-ab1c1a6453dd	Arundinaria	33.475507	-79.787298		USA	South Carolina	2016	US
298	Arundinarieae	TWB	Arundinariinae	1849097159	a92de2e1-647c-43f2-a8b7-ab1c1a6453dd	Arundinaria	33.000861	-80.182542		USA	South Carolina	1994	US
299	Arundinarieae	TWB	Arundinariinae	1849093265	a92de2e1-647c-43f2-a8b7-ab1c1a6453dd	Arundinaria	33.937778	-81.036444		USA	South Carolina	2015	US
300	Arundinarieae	TWB	Arundinariinae	1849095938	a92de2e1-647c-43f2-a8b7-ab1c1a6453dd	Arundinaria	31.570306	-87.555752	250.0	USA	Alabama	2007	US
301	Arundinarieae	TWB	Arundinariinae	1849121576	a92de2e1-647c-43f2-a8b7-ab1c1a6453dd	Arundinaria	33.133482	-80.137883		USA	South Carolina	2008	US
302	Arundinarieae	TWB	Arundinariinae	1849099863	a92de2e1-647c-43f2-a8b7-ab1c1a6453dd	Arundinaria	33.31768	-80.05511	30000.0	USA	South Carolina	1851	US
303	Arundinarieae	TWB	Arundinariinae	1849142503	a92de2e1-647c-43f2-a8b7-ab1c1a6453dd	Arundinaria	33.699	-80.7143		USA	South Carolina	2007	US
304	Arundinarieae	TWB	Arundinariinae	1849094914	a92de2e1-647c-43f2-a8b7-ab1c1a6453dd	Arundinaria	34.258193	-80.541166		USA	South Carolina	2016	US
305	Arundinarieae	TWB	Arundinariinae	2430684794	a92de2e1-647c-43f2-a8b7-ab1c1a6453dd	Arundinaria	33.5157	-79.5867		USA	South Carolina	2019	US
306	Arundinarieae	TWB	Arundinariinae	2866735337	a92de2e1-647c-43f2-a8b7-ab1c1a6453dd	Arundinaria	32.28884	-81.150192		USA	Georgia	2019	US
307	Arundinarieae	TWB	Arundinariinae	4041252362	a92de2e1-647c-43f2-a8b7-ab1c1a6453dd	Arundinaria	32.88686	-80.80619	500.0	USA	South Carolina	2010	US
308	Arundinarieae	TWB	Arundinariinae	1849119984	a92de2e1-647c-43f2-a8b7-ab1c1a6453dd	Arundinaria	34.4555	-80.8333		USA	South Carolina	2005	US
309	Arundinarieae	TWB	Arundinariinae	1849096618	a92de2e1-647c-43f2-a8b7-ab1c1a6453dd	Arundinaria	33.550614	-81.483397		USA	South Carolina	2015	US
310	Arundinarieae	TWB	Arundinariinae	1950903711	a92de2e1-647c-43f2-a8b7-ab1c1a6453dd	Arundinaria	32.279847	-81.843784		USA	South Carolina	2018	US
311	Arundinarieae	TWB	Arundinariinae	1849095046	a92de2e1-647c-43f2-a8b7-ab1c1a6453dd	Arundinaria	32.286575	-81.118664		USA	South Carolina	2016	US
312	Arundinarieae	TWB	Arundinariinae	1317866185	821cc27a-e3bb-4bc5-ac34-89ada245069d	Arundinaria	39.2153	-76.6961		USA	Maryland	1960	US
313	Arundinarieae	TWB	Arundinariinae	3695153951	cca05dd0-9f88-4d0a-b90a-d3f8f3a3f367	Arundinaria	33.977673	-91.178446	1708.0	USA	Arkansas	1993	US
314	Arundinarieae	TWB	Arundinariinae	3695153945	cca05dd0-9f88-4d0a-b90a-d3f8f3a3f367	Arundinaria	33.928126	-91.786497	2534.0	USA	Arkansas	1990	US
315	Arundinarieae	TWB	Arundinariinae	3695153949	cca05dd0-9f88-4d0a-b90a-d3f8f3a3f367	Arundinaria	33.691565	-91.87283	8397.0	USA	Arkansas	1992	US
316	Arundinarieae	TWB	Arundinariinae	3695153963	cca05dd0-9f88-4d0a-b90a-d3f8f3a3f367	Arundinaria	36.226389	-91.441389		USA	Arkansas	2001	US
317	Arundinarieae	TWB	Arundinariinae	3695154882	cca05dd0-9f88-4d0a-b90a-d3f8f3a3f367	Arundinaria	34.900604	-92.290739		USA	Arkansas	1994	US
318	Arundinarieae	TWB	Arundinariinae	1457772431	b89d52a2-861d-4388-adad-c0da3d55fc78	Arundinaria	30.740833	-81.737167		USA	Florida	2000	US
319	Arundinarieae	TWB	Arundinariinae	1457774902	b89d52a2-861d-4388-adad-c0da3d55fc78	Arundinaria	29.6108	-82.40564		USA	Florida	2005	US
320	Arundinarieae	TWB	Arundinariinae	1899881318	b89d52a2-861d-4388-adad-c0da3d55fc78	Arundinaria	32.395318	-88.917572		USA	Mississippi	2013	US
321	Arundinarieae	TWB	Arundinariinae	4015460321	b89d52a2-861d-4388-adad-c0da3d55fc78	Arundinaria	29.6436	-82.3717		USA	Florida	2019	US
322	Arundinarieae	TWB	Arundinariinae	1899879976	b89d52a2-861d-4388-adad-c0da3d55fc78	Arundinaria	32.96249	-87.41544		USA	Alabama	2015	US
323	Arundinarieae	TWB	Arundinariinae	4015458343	b89d52a2-861d-4388-adad-c0da3d55fc78	Arundinaria	29.6465	-82.35935		USA	Florida	2019	US
324	Arundinarieae	TWB	Arundinariinae	1457803729	b89d52a2-861d-4388-adad-c0da3d55fc78	Arundinaria	27.84236	-81.4879		USA	Florida	2007	US
325	Arundinarieae	TWB	Arundinariinae	3855491201	b89d52a2-861d-4388-adad-c0da3d55fc78	Arundinaria	29.52844	-81.60066		USA	Florida	2001	US
326	Arundinarieae	TWB	Arundinariinae	4512926465	b89d52a2-861d-4388-adad-c0da3d55fc78	Arundinaria	34.321889	-81.867944		USA	South Carolina	2016	US
327	Arundinarieae	TWB	Arundinariinae	1899879856	b89d52a2-861d-4388-adad-c0da3d55fc78	Arundinaria	32.920075	-87.387007		USA	Alabama	2015	US
328	Arundinarieae	TWB	Arundinariinae	3969631258	defb9a47-c1a7-4fb2-9a0b-2da7c5260cad	Arundinaria	32.941876	-96.108714	3279.0	USA	Texas	2000	US
329	Arundinarieae	TWB	Arundinariinae	3969631269	defb9a47-c1a7-4fb2-9a0b-2da7c5260cad	Arundinaria	33.45	-95.05		USA	Texas	1993	US
330	Arundinarieae	TWB	Arundinariinae	2270490467	e05fd4c2-4d77-4c50-880e-1b22096af300	Arundinaria	36.59131	-93.31309	800.0	USA	Missouri	1989	US
331	Arundinarieae	TWB	Arundinariinae	1317235255	821cc27a-e3bb-4bc5-ac34-89ada245069d	Arundinaria	39.0924	-76.4759		USA	Maryland	2006	US
332	Arundinarieae	TWB	Arundinariinae	3897109807	7788331b-b627-4533-9679-8ac92e6966e3	Arundinaria	35.165692	-90.716469	5065.0	USA	Arkansas	1975	US
333	Arundinarieae	TWB	Arundinariinae	3897109837	7788331b-b627-4533-9679-8ac92e6966e3	Arundinaria	34.606748	-90.62035	3165.0	USA	Arkansas	1973	US
334	Arundinarieae	TWB	Arundinariinae	3897109886	7788331b-b627-4533-9679-8ac92e6966e3	Arundinaria	34.597373	-90.63553	873.0	USA	Arkansas	1973	US
335	Arundinarieae	TWB	Arundinariinae	3498231502	bf07a1a1-90ce-4f00-87ba-a5aac954044e	Arundinaria	32.680732	-80.55736		USA	South Carolina	2002	US
336	Arundinarieae	TWB	Arundinariinae	3498231658	bf07a1a1-90ce-4f00-87ba-a5aac954044e	Arundinaria	33.347793	-81.84444		USA	South Carolina	1998	US
337	Arundinarieae	TWB	Arundinariinae	3470664018	7611cc2b-ea25-44ba-b951-b8f8e163e1b1	Arundinaria	35.409853	-78.745089		USA	North Carolina	2014	US
338	Arundinarieae	TWB	Arundinariinae	3470664021	7611cc2b-ea25-44ba-b951-b8f8e163e1b1	Arundinaria	35.407608	-78.746864		USA	North Carolina	2016	US
339	Arundinarieae	TWB	Arundinariinae	3470664108	7611cc2b-ea25-44ba-b951-b8f8e163e1b1	Arundinaria	36.38668	-93.737971	7613.0	USA	Arkansas	1985	US
340	Arundinarieae	TWB	Arundinariinae	3470664128	7611cc2b-ea25-44ba-b951-b8f8e163e1b1	Arundinaria	33.638056	-89.077222		USA	Mississippi	2005	US
341	Arundinarieae	TWB	Arundinariinae	3470667052	7611cc2b-ea25-44ba-b951-b8f8e163e1b1	Arundinaria	35.40232	-78.76089		USA	North Carolina	2018	US
342	Arundinarieae	TWB	Arundinariinae	1844414948	7d9be62e-5c69-4537-8559-a851e16118f0	Arundinaria	32.329071	-91.558296	4035.0	USA	Louisiana	1967	US
343	Arundinarieae	TWB	Arundinariinae	3710042351	648e3756-5dff-462b-9323-41e3214d9c3c	Arundinaria	31.97986	-81.07034		USA	Georgia	2017	US
344	Arundinarieae	TWB	Arundinariinae	4015887910	648e3756-5dff-462b-9323-41e3214d9c3c	Arundinaria	32.126944	-87.779167		USA	Alabama	2009	US
345	Arundinarieae	TWB	Arundinariinae	4132082315	648e3756-5dff-462b-9323-41e3214d9c3c	Arundinaria	34.507778	-83.438611		USA	Georgia	2022	US
346	Arundinarieae	TWB	Arundinariinae	3344426313	0fd9d08c-63c4-4b9a-8d0f-15a6202d88e2	Arundinaria	34.704306	-82.865583		USA	South Carolina	2016	US
347	Arundinarieae	TWB	Arundinariinae	3344436042	0fd9d08c-63c4-4b9a-8d0f-15a6202d88e2	Arundinaria	34.733889	-82.8525		USA	South Carolina	2012	US
348	Arundinarieae	TWB	Arundinariinae	3344436044	0fd9d08c-63c4-4b9a-8d0f-15a6202d88e2	Arundinaria	34.573333	-82.835		USA	South Carolina	2010	US
349	Arundinarieae	TWB	Arundinariinae	3344440029	0fd9d08c-63c4-4b9a-8d0f-15a6202d88e2	Arundinaria	32.239111	-80.860833		USA	South Carolina	2004	US
350	Arundinarieae	TWB	Arundinariinae	3344440033	0fd9d08c-63c4-4b9a-8d0f-15a6202d88e2	Arundinaria	32.272278	-80.808583		USA	South Carolina	2006	US
351	Arundinarieae	TWB	Arundinariinae	3344440035	0fd9d08c-63c4-4b9a-8d0f-15a6202d88e2	Arundinaria	33.340583	-81.841083		USA	South Carolina	2008	US
352	Arundinarieae	TWB	Arundinariinae	3344440223	0fd9d08c-63c4-4b9a-8d0f-15a6202d88e2	Arundinaria	34.804987	-82.69469	200.0	USA	South Carolina	1974	US
353	Arundinarieae	TWB	Arundinariinae	3344440224	0fd9d08c-63c4-4b9a-8d0f-15a6202d88e2	Arundinaria	34.935811	-82.862558		USA	South Carolina	2004	US
354	Arundinarieae	TWB	Arundinariinae	3344442341	0fd9d08c-63c4-4b9a-8d0f-15a6202d88e2	Arundinaria	32.23975	-80.862806		USA	South Carolina	2004	US
355	Arundinarieae	TWB	Arundinariinae	3344467745	0fd9d08c-63c4-4b9a-8d0f-15a6202d88e2	Arundinaria	33.372503	-94.966486		USA	Texas	1997	US
356	Arundinarieae	TWB	Arundinariinae	3344468342	0fd9d08c-63c4-4b9a-8d0f-15a6202d88e2	Arundinaria	33.341667	-81.830278		USA	South Carolina	2017	US
357	Arundinarieae	TWB	Arundinariinae	3344475306	0fd9d08c-63c4-4b9a-8d0f-15a6202d88e2	Arundinaria	33.351944	-81.856667		USA	South Carolina	2017	US
358	Arundinarieae	TWB	Arundinariinae	2242415254	89c53edb-0fac-4118-bdc0-d70ca50953dc	Arundinaria	37.202922	-89.295846	2148.0	USA	Illinois	1951	US
359	Arundinarieae	TWB	Arundinariinae	2242415768	89c53edb-0fac-4118-bdc0-d70ca50953dc	Arundinaria	37.820232	-87.95375	992.0	USA	Indiana	1939	US
360	Arundinarieae	TWB	Arundinariinae	3969846119	defb9a47-c1a7-4fb2-9a0b-2da7c5260cad	Arundinaria	32.327392	-95.457345	604.0	USA	Texas	1953	US
361	Arundinarieae	TWB	Arundinariinae	4153053454	ebfd6a69-5281-4e90-8c6d-e4672ae5874b	Arundinaria	30.45846	-84.27767		USA	Florida		US
362	Arundinarieae	TWB	Arundinariinae	4876028760	f523ee81-ea8c-4b30-a058-4375747e692a	Arundinaria	35.025969	-91.892445	2285.0	USA	Arkansas	1952	US
363	Arundinarieae	TWB	Arundinariinae	4876028775	f523ee81-ea8c-4b30-a058-4375747e692a	Arundinaria	35.217464	-91.453301	575.0	USA	Arkansas	2004	US
364	Arundinarieae	TWB	Arundinariinae	4876028786	f523ee81-ea8c-4b30-a058-4375747e692a	Arundinaria	36.164186	-94.055815	4051.0	USA	Arkansas	1949	US
365	Arundinarieae	TWB	Arundinariinae	4876028787	f523ee81-ea8c-4b30-a058-4375747e692a	Arundinaria	36.129016	-94.038861	2983.0	USA	Arkansas	1968	US
366	Arundinarieae	TWB	Arundinariinae	4876029074	f523ee81-ea8c-4b30-a058-4375747e692a	Arundinaria	35.84036	-94.34412		USA	Arkansas	2011	US
367	Arundinarieae	TWB	Arundinariinae	4876029092	f523ee81-ea8c-4b30-a058-4375747e692a	Arundinaria	35.912656	-94.178872	380.0	USA	Arkansas	2010	US
368	Arundinarieae	TWB	Arundinariinae	4876029097	f523ee81-ea8c-4b30-a058-4375747e692a	Arundinaria	36.062639	-94.133789	2561.0	USA	Arkansas	1935	US
369	Arundinarieae	TWB	Arundinariinae	4876029108	f523ee81-ea8c-4b30-a058-4375747e692a	Arundinaria	36.093273	-94.35642	230.0	USA	Arkansas	1975	US
370	Arundinarieae	TWB	Arundinariinae	4876094808	f523ee81-ea8c-4b30-a058-4375747e692a	Arundinaria	36.279563	-94.055818	2879.0	USA	Arkansas	1944	US
371	Arundinarieae	TWB	Arundinariinae	4876094809	f523ee81-ea8c-4b30-a058-4375747e692a	Arundinaria	36.267852	-93.941031	3275.0	USA	Arkansas	1955	US
372	Arundinarieae	TWB	Arundinariinae	4876094820	f523ee81-ea8c-4b30-a058-4375747e692a	Arundinaria	33.005786	-91.334844	3036.0	USA	Arkansas	1972	US
373	Arundinarieae	TWB	Arundinariinae	4876094853	f523ee81-ea8c-4b30-a058-4375747e692a	Arundinaria	34.607203	-90.616941	368.0	USA	Arkansas	1973	US
374	Arundinarieae	TWB	Arundinariinae	4876094855	f523ee81-ea8c-4b30-a058-4375747e692a	Arundinaria	34.528275	-90.580711	4060.0	USA	Arkansas	1924	US
375	Arundinarieae	TWB	Arundinariinae	4876094864	f523ee81-ea8c-4b30-a058-4375747e692a	Arundinaria	34.407269	-91.680541	366.0	USA	Arkansas	1973	US
376	Arundinarieae	TWB	Arundinariinae	4876094865	f523ee81-ea8c-4b30-a058-4375747e692a	Arundinaria	34.851099	-92.484671	130.0	USA	Arkansas	1972	US
377	Arundinarieae	TWB	Arundinariinae	4876094866	f523ee81-ea8c-4b30-a058-4375747e692a	Arundinaria	34.841534	-91.454682	218.0	USA	Arkansas	1973	US
378	Arundinarieae	TWB	Arundinariinae	4876094907	f523ee81-ea8c-4b30-a058-4375747e692a	Arundinaria	34.595958	-90.638616	1721.0	USA	Arkansas	1973	US
379	Arundinarieae	TWB	Arundinariinae	4876095045	f523ee81-ea8c-4b30-a058-4375747e692a	Arundinaria	33.918113	-91.237573	3180.0	USA	Arkansas	1979	US
380	Arundinarieae	TWB	Arundinariinae	4876095358	f523ee81-ea8c-4b30-a058-4375747e692a	Arundinaria	34.089274	-91.871346	484.0	USA	Arkansas	1972	US
381	Arundinarieae	TWB	Arundinariinae	4876095373	f523ee81-ea8c-4b30-a058-4375747e692a	Arundinaria	34.895477	-92.069454		USA	Arkansas	2004	US
382	Arundinarieae	TWB	Arundinariinae	4876095486	f523ee81-ea8c-4b30-a058-4375747e692a	Arundinaria	34.646777	-91.084644	6621.0	USA	Arkansas	1984	US
383	Arundinarieae	TWB	Arundinariinae	1986913942	7827f68d-c981-4023-bace-288a03434044	Arundinaria	35.195	-80.2825		USA	North Carolina	1968	US
384	Arundinarieae	TWB	Arundinariinae	4910088050	563f2aec-fcb1-491b-9788-e97bed1376ae	Arundinaria	30.150833	-84.704167		USA	Florida	1996	US
385	Arundinarieae	TWB	Arundinariinae	4910094773	563f2aec-fcb1-491b-9788-e97bed1376ae	Arundinaria	30.496697	-88.86197		USA	Mississippi	1953	US
386	Arundinarieae	TWB	Arundinariinae	4910101296	563f2aec-fcb1-491b-9788-e97bed1376ae	Arundinaria	33.379155	-90.925672		USA	Mississippi	1975	US
387	Arundinarieae	TWB	Arundinariinae	4910125137	563f2aec-fcb1-491b-9788-e97bed1376ae	Arundinaria	34.131697	-94.687198		USA	Oklahoma	1962	US
388	Arundinarieae	TWB	Arundinariinae	4910125143	563f2aec-fcb1-491b-9788-e97bed1376ae	Arundinaria	33.683176	-93.925187		USA	Arkansas	1971	US
389	Arundinarieae	TWB	Arundinariinae	4910125142	563f2aec-fcb1-491b-9788-e97bed1376ae	Arundinaria	34.293141	-94.627597		USA	Oklahoma	1940	US
390	Arundinarieae	TWB	Arundinariinae	2273366812	a8e22479-28d2-4a8a-ae1c-2d40d80c1f9a	Arundinaria	35.083898	-83.363337	1807.0	USA	North Carolina	2010	US
391	Arundinarieae	TWB	Arundinariinae	2273366801	a8e22479-28d2-4a8a-ae1c-2d40d80c1f9a	Arundinaria	35.33959	-83.174194	301.0	USA	North Carolina		US
392	Arundinarieae	TWB	Arundinariinae	2273366791	a8e22479-28d2-4a8a-ae1c-2d40d80c1f9a	Arundinaria	35.363007	-83.178768	2998.0	USA	North Carolina		US
393	Arundinarieae	TWB	Arundinariinae	2273366810	a8e22479-28d2-4a8a-ae1c-2d40d80c1f9a	Arundinaria	35.297393	-83.145207		USA	North Carolina		US
394	Arundinarieae	TWB	Arundinariinae	2273366876	a8e22479-28d2-4a8a-ae1c-2d40d80c1f9a	Arundinaria	35.547567	-82.55275		USA	North Carolina		US
395	Arundinarieae	TWB	Arundinariinae	2273366824	a8e22479-28d2-4a8a-ae1c-2d40d80c1f9a	Arundinaria	34.934043	-82.43991	309.0	USA	South Carolina		US
396	Arundinarieae	TWB	Arundinariinae	2273366817	a8e22479-28d2-4a8a-ae1c-2d40d80c1f9a	Arundinaria	34.637102	-83.713641	424.0	USA	Georgia	1969	US
397	Arundinarieae	TWB	Arundinariinae	2273366844	a8e22479-28d2-4a8a-ae1c-2d40d80c1f9a	Arundinaria	35.049198	-82.703507	791.0	USA	South Carolina	1969	US
398	Arundinarieae	TWB	Arundinariinae	2273378752	a8e22479-28d2-4a8a-ae1c-2d40d80c1f9a	Arundinaria	35.018976	-83.345102	100.0	USA	North Carolina	2015	US
399	Arundinarieae	TWB	Arundinariinae	4067738938	9ad11605-3adc-4a15-9d83-2ae4f39678dc	Arundinaria	39.007978	-76.956529	212.0	USA	Maryland	1989	US
400	Arundinarieae	TWB	Arundinariinae	4067738946	9ad11605-3adc-4a15-9d83-2ae4f39678dc	Arundinaria	39.08761	-76.49135	9036.0	USA	Maryland	1987	US
402	Arundinarieae	TWB	Arundinariinae	1259788068	7bd65a7a-f762-11e1-a439-00145eb45e9a	Arundinaria	32.68333	-92.88333		USA	Louisiana	1971	US
403	Arundinarieae	TWB	Arundinariinae	1259815090	7bd65a7a-f762-11e1-a439-00145eb45e9a	Arundinaria	31.55	-83.616667		USA	Georgia	1984	US
404	Arundinarieae	TWB	Arundinariinae	4907047870	7bd65a7a-f762-11e1-a439-00145eb45e9a	Arundinaria	34.95	-83.166667		USA	Georgia	2003	US
405	Arundinarieae	TWB	Arundinariinae	1503247944	af1b4db0-c8ce-4a95-b700-8a6a02bed9d6	Arundinaria	29.4247	-81.1425		USA	Florida	2004	US
406	Arundinarieae	TWB	Arundinariinae	1503271826	af1b4db0-c8ce-4a95-b700-8a6a02bed9d6	Arundinaria	32.2501	-86.2454		USA	Alabama	2011	US
407	Arundinarieae	TWB	Arundinariinae	1503277130	af1b4db0-c8ce-4a95-b700-8a6a02bed9d6	Arundinaria	30.8206	-81.9361		USA	Florida	2015	US
408	Arundinarieae	TWB	Arundinariinae	1503256927	af1b4db0-c8ce-4a95-b700-8a6a02bed9d6	Arundinaria	35.2536	-79.4903		USA	North Carolina	1996	US
409	Arundinarieae	TWB	Arundinariinae	1913360738	af1b4db0-c8ce-4a95-b700-8a6a02bed9d6	Arundinaria	33.8957	-94.8263		USA	Oklahoma	1967	US
410	Arundinarieae	TWB	Arundinariinae	1503205632	af1b4db0-c8ce-4a95-b700-8a6a02bed9d6	Arundinaria	29.6514	-82.325		USA	Florida	1982	US
411	Arundinarieae	TWB	Arundinariinae	1503215457	af1b4db0-c8ce-4a95-b700-8a6a02bed9d6	Arundinaria	29.1625	-81.5253		USA	Florida	1985	US
412	Arundinarieae	TWB	Arundinariinae	1503221866	af1b4db0-c8ce-4a95-b700-8a6a02bed9d6	Arundinaria	30.7052	-84.843		USA	Florida	1988	US
413	Arundinarieae	TWB	Arundinariinae	1913360619	af1b4db0-c8ce-4a95-b700-8a6a02bed9d6	Arundinaria	31.4667	-93.9167		USA	Texas	1991	US
414	Arundinarieae	TWB	Arundinariinae	1503291002	af1b4db0-c8ce-4a95-b700-8a6a02bed9d6	Arundinaria	30.7744	-85.2269		USA	Florida	1952	US
415	Arundinarieae	TWB	Arundinariinae	1503305584	af1b4db0-c8ce-4a95-b700-8a6a02bed9d6	Arundinaria	30.545	-83.8703		USA	Florida	1958	US
416	Arundinarieae	TWB	Arundinariinae	1503215167	af1b4db0-c8ce-4a95-b700-8a6a02bed9d6	Arundinaria	29.4489	-82.222		USA	Florida	1985	US
417	Arundinarieae	TWB	Arundinariinae	2578937900	af1b4db0-c8ce-4a95-b700-8a6a02bed9d6	Arundinaria	27.9475	-82.4584		USA	Florida	1973	US
418	Arundinarieae	TWB	Arundinariinae	1503276206	af1b4db0-c8ce-4a95-b700-8a6a02bed9d6	Arundinaria	35.115	-85.3767		USA	Tennessee	2000	US
419	Arundinarieae	TWB	Arundinariinae	1503210514	af1b4db0-c8ce-4a95-b700-8a6a02bed9d6	Arundinaria	30.0689	-81.8604		USA	Florida	1983	US
420	Arundinarieae	TWB	Arundinariinae	1503230779	af1b4db0-c8ce-4a95-b700-8a6a02bed9d6	Arundinaria	30.3833	-84.6167		USA	Florida	1995	US
421	Arundinarieae	TWB	Arundinariinae	2417709225	3942a8dc-9f01-420d-a829-01675dc01c73	Bashania	33.22	107.54		CHN	Shaanxi	1959	CN
422	Arundinarieae	TWB	Arundinariinae	4042940619	4515e736-fa02-44ee-9808-bf89445104fe	Bashania	33.05	108.25		CHN	Shaanxi	1959	CN
423	Arundinarieae	TWB	Arundinariinae	4042987777	4515e736-fa02-44ee-9808-bf89445104fe	Bashania	29.3	108.17		CHN	Chongqing	1989	CN
424	Arundinarieae	TWB	Arundinariinae	4042987781	4515e736-fa02-44ee-9808-bf89445104fe	Bashania	32.35	106.83		CHN	Sichuan	1975	CN
425	Arundinarieae	TWB	Arundinariinae	4044162030	4515e736-fa02-44ee-9808-bf89445104fe	Bashania	32.4	109.35		CHN	Shaanxi	1976	CN
426	Arundinarieae	TWB	Arundinariinae	4044162034	4515e736-fa02-44ee-9808-bf89445104fe	Bashania	33.62	106.92		CHN	Shaanxi	1994	CN
427	Arundinarieae	TWB	Arundinariinae	4044277242	4515e736-fa02-44ee-9808-bf89445104fe	Bashania	34.07	107.32		CHN	Shaanxi	1958	CN
428	Arundinarieae	TWB	Arundinariinae	4044308918	4515e736-fa02-44ee-9808-bf89445104fe	Bashania	33.32	108.32		CHN	Shaanxi		CN
429	Arundinarieae	TWB	Arundinariinae	4043056574	4515e736-fa02-44ee-9808-bf89445104fe	Bashania	35.37	103.72		CHN	Gansu	1959	CN
430	Arundinarieae	TWB	Arundinariinae	4043056616	4515e736-fa02-44ee-9808-bf89445104fe	Bashania	33.33	105.6		CHN	Gansu	1974	CN
431	Arundinarieae	TWB	Arundinariinae	4044124658	4515e736-fa02-44ee-9808-bf89445104fe	Bashania	32.07	108.03		CHN	Sichuan	1975	CN
432	Arundinarieae	TWB	Arundinariinae	4044993584	4515e736-fa02-44ee-9808-bf89445104fe	Bashania	33.73	105.72		CHN	Gansu	1951	CN
433	Arundinarieae	TWB	Arundinariinae	1030875102	249ec6d9-ce13-4096-baf5-42130fc3d0b1	Bashania	31.911853	107.244995		CHN	Sichuan	1963	CN
434	Arundinarieae	TWB	Arundinariinae	1030875170	249ec6d9-ce13-4096-baf5-42130fc3d0b1	Bashania	32.068138	108.0416		CHN	Sichuan	1963	CN
435	Arundinarieae	TWB	Arundinariinae	1030875172	249ec6d9-ce13-4096-baf5-42130fc3d0b1	Bashania	29.365795	108.687476		CHN	Chongqing	1964	CN
436	Arundinarieae	TWB	Arundinariinae	1030875152	249ec6d9-ce13-4096-baf5-42130fc3d0b1	Bashania	31.732429	105.9348		CHN	Sichuan	1959	CN
438	Arundinarieae	TWB	Arundinariinae	1260099212	7bd65a7a-f762-11e1-a439-00145eb45e9a	Bashania	33.654722	107.786389		CHN	Shaanxi	1999	CN
439	Arundinarieae	TWB	Arundinariinae	4042997761	4515e736-fa02-44ee-9808-bf89445104fe	Bashania	32.53	107.9		CHN	Shaanxi	1979	CN
440	Arundinarieae	TWB	Arundinariinae	4045310329	4515e736-fa02-44ee-9808-bf89445104fe	Bashania	33.77	106.08		CHN	Gansu	1965	CN
441	Arundinarieae	TWB	Arundinariinae	4043781020	4515e736-fa02-44ee-9808-bf89445104fe	Bashania	33.33	106.15		CHN	Shaanxi	1956	CN
442	Arundinarieae	TWB	Arundinariinae	4042946695	4515e736-fa02-44ee-9808-bf89445104fe	Bashania	28.17	104.52		CHN	Sichuan	1964	CN
443	Arundinarieae	TWB	Arundinariinae	4043982244	4515e736-fa02-44ee-9808-bf89445104fe	Bashania	34.17	108.2		CHN	Shaanxi	1975	CN
444	Arundinarieae	TWB	Arundinariinae	4044199644	4515e736-fa02-44ee-9808-bf89445104fe	Bashania	33.15	107.33		CHN	Shaanxi	1939	CN
445	Arundinarieae	TWB	Arundinariinae	4045051568	4515e736-fa02-44ee-9808-bf89445104fe	Bashania	31.92	107.23		CHN	Sichuan	1963	CN
446	Arundinarieae	TWB	Arundinariinae	4044993585	4515e736-fa02-44ee-9808-bf89445104fe	Bashania	34.17	108.93		CHN	Shaanxi	1956	CN
447	Arundinarieae	TWB	Arundinariinae	4042996579	4515e736-fa02-44ee-9808-bf89445104fe	Bashania	27.7	108.85		CHN	Guizhou	1964	CN
448	Arundinarieae	TWB	Arundinariinae	4044440349	4515e736-fa02-44ee-9808-bf89445104fe	Bashania	33.43	109.15		CHN	Shaanxi	1959	CN
449	Arundinarieae	TWB	Arundinariinae	891624409	29d56be4-2b76-4a05-887d-633a3c6a9a83	Chimonobambusa	23.6675	120.786389		TWN		1978	TW
450	Arundinarieae	TWB	Arundinariinae	4522313355	28376ca6-95d7-4ebb-b487-ccf4704ef4f7	Chimonobambusa	33.55	133.516667		JPN	Kochi	1994	JP
452	Arundinarieae	TWB	Arundinariinae	4055805019	28376ca6-95d7-4ebb-b487-ccf4704ef4f7	Chimonobambusa	35.466667	133.033333		JPN	Shimane	1948	JP
453	Arundinarieae	TWB	Arundinariinae	4055805017	28376ca6-95d7-4ebb-b487-ccf4704ef4f7	Chimonobambusa	37.633333	139.016667		JPN	Niigata	1941	JP
454	Arundinarieae	TWB	Arundinariinae	4055805018	28376ca6-95d7-4ebb-b487-ccf4704ef4f7	Chimonobambusa	33.25	130.85		JPN	Oita	1977	JP
456	Arundinarieae	TWB	Arundinariinae	4054067445	869b5244-f762-11e1-a439-00145eb45e9a	Chimonobambusa	32.920833	132.83125	707.0	JPN	Kochi	2018	JP
457	Arundinarieae	TWB	Arundinariinae	4054068242	869b5244-f762-11e1-a439-00145eb45e9a	Chimonobambusa	33.720267	133.412003		JPN	Kochi	2017	JP
458	Arundinarieae	TWB	Arundinariinae	1830686298	869b5244-f762-11e1-a439-00145eb45e9a	Chimonobambusa	33.633333	133.6		JPN	Kochi	2004	JP
459	Arundinarieae	TWB	Arundinariinae	4054068576	869b5244-f762-11e1-a439-00145eb45e9a	Chimonobambusa	33.725111	133.530814		JPN	Kochi	2018	JP
460	Arundinarieae	TWB	Arundinariinae	4054063590	869b5244-f762-11e1-a439-00145eb45e9a	Chimonobambusa	33.546598	133.712779		JPN	Kochi	2018	JP
461	Arundinarieae	TWB	Arundinariinae	3324225922	869b5244-f762-11e1-a439-00145eb45e9a	Chimonobambusa	33.5625	133.51875		JPN	Kochi	2002	JP
462	Arundinarieae	TWB	Arundinariinae	3413607856	869b5244-f762-11e1-a439-00145eb45e9a	Chimonobambusa	33.565863	133.528643	707.0	JPN	Kochi	2002	JP
463	Arundinarieae	TWB	Arundinariinae	1830671432	869b5244-f762-11e1-a439-00145eb45e9a	Chimonobambusa	33.033333	132.833333		JPN	Kochi	2006	JP
464	Arundinarieae	TWB	Arundinariinae	1830690622	869b5244-f762-11e1-a439-00145eb45e9a	Chimonobambusa	33.533333	134.3		JPN	Kochi	2003	JP
465	Arundinarieae	TWB	Arundinariinae	1830686438	869b5244-f762-11e1-a439-00145eb45e9a	Chimonobambusa	33.55	133.4		JPN	Kochi	2004	JP
466	Arundinarieae	TWB	Arundinariinae	1830686902	869b5244-f762-11e1-a439-00145eb45e9a	Chimonobambusa	33.55	133.583333		JPN	Kochi	2004	JP
467	Arundinarieae	TWB	Arundinariinae	1830671506	869b5244-f762-11e1-a439-00145eb45e9a	Chimonobambusa	33.533333	133.1		JPN	Kochi	2006	JP
468	Arundinarieae	TWB	Arundinariinae	1830667930	869b5244-f762-11e1-a439-00145eb45e9a	Chimonobambusa	35.62937	139.68756		JPN	Tokyo	1919	JP
469	Arundinarieae	TWB	Arundinariinae	1830686998	869b5244-f762-11e1-a439-00145eb45e9a	Chimonobambusa	33.733333	133.6		JPN	Kochi	2004	JP
470	Arundinarieae	TWB	Arundinariinae	1830690137	869b5244-f762-11e1-a439-00145eb45e9a	Chimonobambusa	33.116667	132.816667		JPN	Kochi	2003	JP
471	Arundinarieae	TWB	Arundinariinae	4522082261	869b5244-f762-11e1-a439-00145eb45e9a	Chimonobambusa	33.5492	133.578638	707.0	JPN	Kochi	2012	JP
472	Arundinarieae	TWB	Arundinariinae	3324225919	869b5244-f762-11e1-a439-00145eb45e9a	Chimonobambusa	33.3875	133.24375		JPN	Kochi	2002	JP
473	Arundinarieae	TWB	Arundinariinae	1830671419	869b5244-f762-11e1-a439-00145eb45e9a	Chimonobambusa	33.55	133.883333		JPN	Kochi	2006	JP
474	Arundinarieae	TWB	Arundinariinae	3413603174	869b5244-f762-11e1-a439-00145eb45e9a	Chimonobambusa	33.440889	134.078587	707.0	JPN	Kochi	2007	JP
475	Arundinarieae	TWB	Arundinariinae	1830686423	869b5244-f762-11e1-a439-00145eb45e9a	Chimonobambusa	33.616667	133.483333		JPN	Kochi	2004	JP
476	Arundinarieae	TWB	Arundinariinae	4054069102	869b5244-f762-11e1-a439-00145eb45e9a	Chimonobambusa	33.787672	133.395717		JPN	Kochi	2017	JP
477	Arundinarieae	TWB	Arundinariinae	1830671509	869b5244-f762-11e1-a439-00145eb45e9a	Chimonobambusa	33.75	133.566667		JPN	Kochi	2006	JP
478	Arundinarieae	TWB	Arundinariinae	4054064852	869b5244-f762-11e1-a439-00145eb45e9a	Chimonobambusa	33.58321	133.716702		JPN	Kochi	2018	JP
479	Arundinarieae	TWB	Arundinariinae	1830667925	869b5244-f762-11e1-a439-00145eb45e9a	Chimonobambusa	35.65948	139.70583		JPN	Tokyo	1922	JP
480	Arundinarieae	TWB	Arundinariinae	1830686409	869b5244-f762-11e1-a439-00145eb45e9a	Chimonobambusa	33.666667	133.833333		JPN	Kochi	2004	JP
481	Arundinarieae	TWB	Arundinariinae	4522083734	869b5244-f762-11e1-a439-00145eb45e9a	Chimonobambusa	33.557531	133.528643	707.0	JPN	Kochi	2014	JP
482	Arundinarieae	TWB	Arundinariinae	4055808124	9605dce8-bf37-4310-bfd6-6ce064df77bc	Chimonobambusa	34.949	137.7174		JPN	Shizuoka	1998	JP
484	Arundinarieae	TWB	Arundinariinae	2576011658	80fc4302-f762-11e1-a439-00145eb45e9a	Chimonobambusa	35.369949	140.159243		JPN	Chiba	1993	JP
485	Arundinarieae	TWB	Arundinariinae	729325890	81031dbc-47f2-470d-9efa-e809b8310d62	Chimonobambusa	34.883301	134.64999		JPN	Hyogo	1982	JP
488	Arundinarieae	TWB	Arundinariinae	1933955401	848f7570-f762-11e1-a439-00145eb45e9a	Chimonobambusa	35.0281	135.6747		JPN	Kyoto Pref.	1954	JP
489	Arundinarieae	TWB	Arundinariinae	1933838686	848f7570-f762-11e1-a439-00145eb45e9a	Chimonobambusa	35.0745	135.8141		JPN	Kyoto Pref.	2005	JP
490	Arundinarieae	TWB	Arundinariinae	1933977557	848f7570-f762-11e1-a439-00145eb45e9a	Chimonobambusa	34.9844	135.8628		JPN	Shiga Pref.	1908	JP
491	Arundinarieae	TWB	Arundinariinae	1934046362	848f7570-f762-11e1-a439-00145eb45e9a	Chimonobambusa	31.8911	130.8988		JPN	Miyazaki Pref.	1909	JP
492	Arundinarieae	TWB	Arundinariinae	4053940720	95eebc5e-f762-11e1-a439-00145eb45e9a	Chimonobambusa	35.61723	139.6572		JPN	Tokyo Metropolis	1952	JP
493	Arundinarieae	TWB	Arundinariinae	388809396	95eebc5e-f762-11e1-a439-00145eb45e9a	Chimonobambusa	35.424094	139.240569		JPN	Kanagawa Prefecture	1998	JP
494	Arundinarieae	TWB	Arundinariinae	1829930374	95eebc5e-f762-11e1-a439-00145eb45e9a	Chimonobambusa	35.621944	139.246667		JPN	Tokyo Metropolis	1952	JP
495	Arundinarieae	TWB	Arundinariinae	245521799	95eebc5e-f762-11e1-a439-00145eb45e9a	Chimonobambusa	35.140791	139.090594		JPN	Kanagawa Prefecture	1985	JP
496	Arundinarieae	TWB	Arundinariinae	1829911936	95eebc5e-f762-11e1-a439-00145eb45e9a	Chimonobambusa	35.390765	139.265567		JPN	Kanagawa Prefecture	2014	JP
497	Arundinarieae	TWB	Arundinariinae	1829911949	95eebc5e-f762-11e1-a439-00145eb45e9a	Chimonobambusa	35.432426	139.240569		JPN	Kanagawa Prefecture	2014	JP
498	Arundinarieae	TWB	Arundinariinae	1829926378	95eebc5e-f762-11e1-a439-00145eb45e9a	Chimonobambusa	35.249115	139.128084		JPN	Kanagawa Prefecture	2013	JP
499	Arundinarieae	TWB	Arundinariinae	1829867335	95eebc5e-f762-11e1-a439-00145eb45e9a	Chimonobambusa	35.115794	139.078095		JPN	Shizuoka Prefecture	2005	JP
500	Arundinarieae	TWB	Arundinariinae	1829915782	95eebc5e-f762-11e1-a439-00145eb45e9a	Chimonobambusa	35.302417	139.157083		JPN	Kanagawa Precture	2013	JP
501	Arundinarieae	TWB	Arundinariinae	245533484	95eebc5e-f762-11e1-a439-00145eb45e9a	Chimonobambusa	35.440759	139.240569		JPN	Kanagawa Prefecture	1966	JP
502	Arundinarieae	TWB	Arundinariinae	1933943412	848f7570-f762-11e1-a439-00145eb45e9a	Chimonobambusa	35.0635	135.832		JPN	Shiga Pref.	1939	JP
503	Arundinarieae	TWB	Arundinariinae	1933958429	848f7570-f762-11e1-a439-00145eb45e9a	Chimonobambusa	34.8219	135.3885		JPN	Hyogo Pref.	1953	JP
504	Arundinarieae	TWB	Arundinariinae	1933958435	848f7570-f762-11e1-a439-00145eb45e9a	Chimonobambusa	35.106	135.8431		JPN	Shiga Pref.	2001	JP
507	Arundinarieae	TWB	Arundinariinae	4521889622	848f7570-f762-11e1-a439-00145eb45e9a	Chimonobambusa	31.5	130.4	10000.0	JPN	Kagoshima Pref.	1981	JP
508	Arundinarieae	TWB	Arundinariinae	1828729652	ddc02a7f-f5f1-4477-a23a-bc430a919d96	Chimonobambusa	31.90806	131.42053		JPN	Miyazaki	1977	JP
509	Arundinarieae	TWB	Arundinariinae	4521999393	ddc02a7f-f5f1-4477-a23a-bc430a919d96	Chimonobambusa	36.59212	138.1235		JPN	Nagano	1957	JP
510	Arundinarieae	TWB	Arundinariinae	2417530854	3942a8dc-9f01-420d-a829-01675dc01c73	Chimonobambusa	29.49	103.39		CHN	Sichuan	1957	CN
511	Arundinarieae	TWB	Arundinariinae	2417688292	3942a8dc-9f01-420d-a829-01675dc01c73	Chimonobambusa	27.69	108.85		CHN	Guizhou	1963	CN
512	Arundinarieae	TWB	Arundinariinae	4043559877	4515e736-fa02-44ee-9808-bf89445104fe	Chimonobambusa	30.7	111.27		CHN	Hubei	2015	CN
513	Arundinarieae	TWB	Arundinariinae	4043680317	4515e736-fa02-44ee-9808-bf89445104fe	Chimonobambusa	24.98	109.98		CHN	Fujian	1923	CN
514	Arundinarieae	TWB	Arundinariinae	4043707333	4515e736-fa02-44ee-9808-bf89445104fe	Chimonobambusa	25.42	107.88		CHN	Guizhou	1983	CN
515	Arundinarieae	TWB	Arundinariinae	4043707455	4515e736-fa02-44ee-9808-bf89445104fe	Chimonobambusa	25.83	107.53		CHN	Guizhou	1978	CN
516	Arundinarieae	TWB	Arundinariinae	4043982237	4515e736-fa02-44ee-9808-bf89445104fe	Chimonobambusa	32.4	109.35		CHN	Shaanxi	1974	CN
517	Arundinarieae	TWB	Arundinariinae	4042940661	4515e736-fa02-44ee-9808-bf89445104fe	Chimonobambusa	29.16	107.1		CHN	Chongqing	1939	CN
518	Arundinarieae	TWB	Arundinariinae	4042987627	4515e736-fa02-44ee-9808-bf89445104fe	Chimonobambusa	28.27	103.57		CHN	Sichuan	1985	CN
519	Arundinarieae	TWB	Arundinariinae	4042987761	4515e736-fa02-44ee-9808-bf89445104fe	Chimonobambusa	23.02	104.4		CHN	Yunnan	1990	CN
520	Arundinarieae	TWB	Arundinariinae	4042987763	4515e736-fa02-44ee-9808-bf89445104fe	Chimonobambusa	31.68	103.85		CHN	Sichuan	1928	CN
521	Arundinarieae	TWB	Arundinariinae	4042987767	4515e736-fa02-44ee-9808-bf89445104fe	Chimonobambusa	31.35	110.75		CHN	Hubei	1976	CN
522	Arundinarieae	TWB	Arundinariinae	4042987771	4515e736-fa02-44ee-9808-bf89445104fe	Chimonobambusa	31	103.62		CHN	Sichuan	1989	CN
523	Arundinarieae	TWB	Arundinariinae	4044270371	4515e736-fa02-44ee-9808-bf89445104fe	Chimonobambusa	26.4	117.78		CHN	Fujian	1976	CN
524	Arundinarieae	TWB	Arundinariinae	4043319327	4515e736-fa02-44ee-9808-bf89445104fe	Chimonobambusa	30	108.12		CHN	Chongqing	1978	CN
525	Arundinarieae	TWB	Arundinariinae	4043447217	4515e736-fa02-44ee-9808-bf89445104fe	Chimonobambusa	23.37	104.25		CHN	Yunnan	1963	CN
526	Arundinarieae	TWB	Arundinariinae	4043598065	4515e736-fa02-44ee-9808-bf89445104fe	Chimonobambusa	26.2	107.8		CHN	Guizhou	1982	CN
527	Arundinarieae	TWB	Arundinariinae	4043689191	4515e736-fa02-44ee-9808-bf89445104fe	Chimonobambusa	27.77	107.48		CHN	Guizhou	1977	CN
528	Arundinarieae	TWB	Arundinariinae	4043689297	4515e736-fa02-44ee-9808-bf89445104fe	Chimonobambusa	25.12	105.47		CHN	Guizhou	1983	CN
529	Arundinarieae	TWB	Arundinariinae	4044116712	4515e736-fa02-44ee-9808-bf89445104fe	Chimonobambusa	29.6	103.48		CHN	Sichuan	1957	CN
530	Arundinarieae	TWB	Arundinariinae	4044162012	4515e736-fa02-44ee-9808-bf89445104fe	Chimonobambusa	30.3	108.93		CHN	Hubei	1980	CN
531	Arundinarieae	TWB	Arundinariinae	4044162020	4515e736-fa02-44ee-9808-bf89445104fe	Chimonobambusa	27.67	120.57		CHN	Zhejiang	1963	CN
532	Arundinarieae	TWB	Arundinariinae	4044308928	4515e736-fa02-44ee-9808-bf89445104fe	Chimonobambusa	28.17	105.43		CHN	Sichuan	1976	CN
533	Arundinarieae	TWB	Arundinariinae	4044653222	4515e736-fa02-44ee-9808-bf89445104fe	Chimonobambusa	24.05	105.07		CHN	Yunnan	1963	CN
534	Arundinarieae	TWB	Arundinariinae	4044653224	4515e736-fa02-44ee-9808-bf89445104fe	Chimonobambusa	18.25	109.51		CHN	Sichuan	1976	CN
535	Arundinarieae	TWB	Arundinariinae	4044653226	4515e736-fa02-44ee-9808-bf89445104fe	Chimonobambusa	21.97	100.45		CHN	Yunnan	1964	CN
536	Arundinarieae	TWB	Arundinariinae	4045211328	4515e736-fa02-44ee-9808-bf89445104fe	Chimonobambusa	33.62	106.92		CHN	Shaanxi	1975	CN
537	Arundinarieae	TWB	Arundinariinae	4042950646	4515e736-fa02-44ee-9808-bf89445104fe	Chimonobambusa	29.9	110.03		CHN	Hubei	1958	CN
538	Arundinarieae	TWB	Arundinariinae	4042996576	4515e736-fa02-44ee-9808-bf89445104fe	Chimonobambusa	30.63	119.68		CHN	Zhejiang	1986	CN
539	Arundinarieae	TWB	Arundinariinae	4042996596	4515e736-fa02-44ee-9808-bf89445104fe	Chimonobambusa	28.83	103.55		CHN	Sichuan	1978	CN
540	Arundinarieae	TWB	Arundinariinae	4043525128	4515e736-fa02-44ee-9808-bf89445104fe	Chimonobambusa	32.07	108.03		CHN	Sichuan	1963	CN
541	Arundinarieae	TWB	Arundinariinae	4044049816	4515e736-fa02-44ee-9808-bf89445104fe	Chimonobambusa	28.33	103.13		CHN	Sichuan	1976	CN
542	Arundinarieae	TWB	Arundinariinae	4044273424	4515e736-fa02-44ee-9808-bf89445104fe	Chimonobambusa	26.4	111.28		CHN	Hunan	1977	CN
543	Arundinarieae	TWB	Arundinariinae	4043040468	4515e736-fa02-44ee-9808-bf89445104fe	Chimonobambusa	26.27	107.52		CHN	Guizhou		CN
544	Arundinarieae	TWB	Arundinariinae	4043040478	4515e736-fa02-44ee-9808-bf89445104fe	Chimonobambusa	27.1	106.73		CHN	Guizhou		CN
545	Arundinarieae	TWB	Arundinariinae	4043040480	4515e736-fa02-44ee-9808-bf89445104fe	Chimonobambusa	26.13	106.65		CHN	Guizhou	1973	CN
546	Arundinarieae	TWB	Arundinariinae	4043421096	4515e736-fa02-44ee-9808-bf89445104fe	Chimonobambusa	28.97	103.9		CHN	Sichuan	1978	CN
547	Arundinarieae	TWB	Arundinariinae	4043632618	4515e736-fa02-44ee-9808-bf89445104fe	Chimonobambusa	25.07	109.25		CHN	Guangxi	2001	CN
548	Arundinarieae	TWB	Arundinariinae	4043951978	4515e736-fa02-44ee-9808-bf89445104fe	Chimonobambusa	34.17	108.2		CHN	Shaanxi	1974	CN
549	Arundinarieae	TWB	Arundinariinae	4044181618	4515e736-fa02-44ee-9808-bf89445104fe	Chimonobambusa	26.83	106.58		CHN	Guizhou	1972	CN
550	Arundinarieae	TWB	Arundinariinae	4044589736	4515e736-fa02-44ee-9808-bf89445104fe	Chimonobambusa	22.98	103.68		CHN	Yunnan	1978	CN
551	Arundinarieae	TWB	Arundinariinae	4044819004	4515e736-fa02-44ee-9808-bf89445104fe	Chimonobambusa	27.22	107.88		CHN	Guizhou	1985	CN
552	Arundinarieae	TWB	Arundinariinae	4044819118	4515e736-fa02-44ee-9808-bf89445104fe	Chimonobambusa	27.95	107.18		CHN	Guizhou	1977	CN
553	Arundinarieae	TWB	Arundinariinae	4044906716	4515e736-fa02-44ee-9808-bf89445104fe	Chimonobambusa	28.05	105.82		CHN	Sichuan	1964	CN
554	Arundinarieae	TWB	Arundinariinae	2569345166	f934f8e2-32ca-46a7-b2f8-b032a4740454	Chimonobambusa	27.706389	98.300556		CHN	Yunnan	2006	CN
555	Arundinarieae	TWB	Arundinariinae	1426209237	f934f8e2-32ca-46a7-b2f8-b032a4740454	Chimonobambusa	27.8969	98.362801		CHN	Yunnan	1991	CN
556	Arundinarieae	TWB	Arundinariinae	1055573688	7e380070-f762-11e1-a439-00145eb45e9a	Chimonobambusa	30.511499	103.481974		CHN	Sichuan	1908	CN
557	Arundinarieae	TWB	Arundinariinae	919459658	1b412457-43cf-4a6f-b5c2-7acf01be5977	Chimonobambusa	23.125462	104.702829		CHN	Yunnan	1985	CN
558	Arundinarieae	TWB	Arundinariinae	919595172	1b412457-43cf-4a6f-b5c2-7acf01be5977	Chimonobambusa	27.748038	103.891354		CHN	Yunnan	1972	CN
559	Arundinarieae	TWB	Arundinariinae	919595264	1b412457-43cf-4a6f-b5c2-7acf01be5977	Chimonobambusa	27.740736	98.66582		CHN	Yunnan	1935	CN
560	Arundinarieae	TWB	Arundinariinae	919459645	1b412457-43cf-4a6f-b5c2-7acf01be5977	Chimonobambusa	22.792186	103.086573		CHN	Yunnan	1985	CN
561	Arundinarieae	TWB	Arundinariinae	919595293	1b412457-43cf-4a6f-b5c2-7acf01be5977	Chimonobambusa	26.901731	98.869207		CHN	Yunnan	1982	CN
562	Arundinarieae	TWB	Arundinariinae	919595303	1b412457-43cf-4a6f-b5c2-7acf01be5977	Chimonobambusa	27.625416	104.048284		CHN	Yunnan	1972	CN
563	Arundinarieae	TWB	Arundinariinae	1030875201	249ec6d9-ce13-4096-baf5-42130fc3d0b1	Chimonobambusa	29.000343	101.507299		CHN	Sichuan	1959	CN
564	Arundinarieae	TWB	Arundinariinae	1030875203	249ec6d9-ce13-4096-baf5-42130fc3d0b1	Chimonobambusa	28.088025	105.467548		CHN	Sichuan	1959	CN
565	Arundinarieae	TWB	Arundinariinae	1030875210	249ec6d9-ce13-4096-baf5-42130fc3d0b1	Chimonobambusa	29.157849	107.099276		CHN	Chongqing	1962	CN
566	Arundinarieae	TWB	Arundinariinae	1030875235	249ec6d9-ce13-4096-baf5-42130fc3d0b1	Chimonobambusa	29.365795	108.687476		CHN	Chongqing	1964	CN
567	Arundinarieae	TWB	Arundinariinae	1030875237	249ec6d9-ce13-4096-baf5-42130fc3d0b1	Chimonobambusa	30.066708	102.758313		CHN	Sichuan	1959	CN
568	Arundinarieae	TWB	Arundinariinae	1030875243	249ec6d9-ce13-4096-baf5-42130fc3d0b1	Chimonobambusa	27.921099	105.956461		CHN	Sichuan	1964	CN
569	Arundinarieae	TWB	Arundinariinae	1030732360	af7d2594-6d4e-47e9-9f30-b7ebb3110f7b	Chimonobambusa	28.385228	114.780982		CHN	Jiangxi	1959	CN
570	Arundinarieae	TWB	Arundinariinae	1030758308	196ac794-b2c2-40d4-8e6a-649d0abc324d	Chimonobambusa	30.295026	109.479425		CHN	Hubei	1959	CN
571	Arundinarieae	TWB	Arundinariinae	1030930311	b54a3b16-b648-41ab-bd6f-d3881895daac	Chimonobambusa	25.60168	110.585686		CHN	Guangxi	1954	CN
572	Arundinarieae	TWB	Arundinariinae	1030930342	b54a3b16-b648-41ab-bd6f-d3881895daac	Chimonobambusa	25.255089	110.050532		CHN	Guangxi	1959	CN
573	Arundinarieae	TWB	Arundinariinae	1030930350	b54a3b16-b648-41ab-bd6f-d3881895daac	Chimonobambusa	25.175621	110.351669		CHN	Guangxi	1959	CN
574	Arundinarieae	TWB	Arundinariinae	1030930355	b54a3b16-b648-41ab-bd6f-d3881895daac	Chimonobambusa	24.68123	105.334672		CHN	Guangxi	1957	CN
575	Arundinarieae	TWB	Arundinariinae	1030930363	b54a3b16-b648-41ab-bd6f-d3881895daac	Chimonobambusa	23.258134	105.822072		CHN	Guangxi	1959	CN
576	Arundinarieae	TWB	Arundinariinae	1030930372	b54a3b16-b648-41ab-bd6f-d3881895daac	Chimonobambusa	33.222857	107.545509		CHN	Shaanxi	1952	CN
577	Arundinarieae	TWB	Arundinariinae	1030915329	b54a3b16-b648-41ab-bd6f-d3881895daac	Chimonobambusa	25.107246	108.315175		CHN	Guangxi	1991	CN
578	Arundinarieae	TWB	Arundinariinae	1030923459	b54a3b16-b648-41ab-bd6f-d3881895daac	Chimonobambusa	26.00537	110.599945		CHN	Guangxi	1980	CN
579	Arundinarieae	TWB	Arundinariinae	4043050511	4515e736-fa02-44ee-9808-bf89445104fe	Chimonobambusa	45.32	129.96		CHN	Guizhou	1973	CN
580	Arundinarieae	TWB	Arundinariinae	4043408747	4515e736-fa02-44ee-9808-bf89445104fe	Chimonobambusa	29.8	106.4		CHN	Chongqing	1954	CN
581	Arundinarieae	TWB	Arundinariinae	4043424627	4515e736-fa02-44ee-9808-bf89445104fe	Chimonobambusa	25.85	98.85		CHN	Yunnan	1978	CN
582	Arundinarieae	TWB	Arundinariinae	4043424629	4515e736-fa02-44ee-9808-bf89445104fe	Chimonobambusa	30.07	102.75		CHN	Sichuan	1977	CN
583	Arundinarieae	TWB	Arundinariinae	4044098864	4515e736-fa02-44ee-9808-bf89445104fe	Chimonobambusa	22.79	103.09		CHN	Yunnan	1975	CN
584	Arundinarieae	TWB	Arundinariinae	4044098868	4515e736-fa02-44ee-9808-bf89445104fe	Chimonobambusa	24.98	105.82		CHN	Guizhou	1983	CN
585	Arundinarieae	TWB	Arundinariinae	4044098870	4515e736-fa02-44ee-9808-bf89445104fe	Chimonobambusa	24.35	106.57		CHN	Guangxi	1990	CN
586	Arundinarieae	TWB	Arundinariinae	4044574082	4515e736-fa02-44ee-9808-bf89445104fe	Chimonobambusa	24.75	114.52		CHN	Jiangxi	1958	CN
587	Arundinarieae	TWB	Arundinariinae	4045061234	4515e736-fa02-44ee-9808-bf89445104fe	Chimonobambusa	26.38	108.07		CHN	Guizhou	1965	CN
588	Arundinarieae	TWB	Arundinariinae	4044164878	4515e736-fa02-44ee-9808-bf89445104fe	Chimonobambusa	25.98	107.87		CHN	Guizhou	1977	CN
589	Arundinarieae	TWB	Arundinariinae	4044509000	4515e736-fa02-44ee-9808-bf89445104fe	Chimonobambusa	29.33	95.33		CHN	Tibet	1977	CN
590	Arundinarieae	TWB	Arundinariinae	4044509002	4515e736-fa02-44ee-9808-bf89445104fe	Chimonobambusa	28.13	120.95		CHN	Zhejiang	1986	CN
591	Arundinarieae	TWB	Arundinariinae	4044659776	4515e736-fa02-44ee-9808-bf89445104fe	Chimonobambusa	26.53	106.7		CHN	Guizhou	1982	CN
592	Arundinarieae	TWB	Arundinariinae	4044759082	4515e736-fa02-44ee-9808-bf89445104fe	Chimonobambusa	25.17	106.1		CHN	Guizhou	1983	CN
593	Arundinarieae	TWB	Arundinariinae	4044873306	4515e736-fa02-44ee-9808-bf89445104fe	Chimonobambusa	29	101.5		CHN	Sichuan	1959	CN
594	Arundinarieae	TWB	Arundinariinae	4045193881	4515e736-fa02-44ee-9808-bf89445104fe	Chimonobambusa	25.7	117.85		CHN	Fujian	1958	CN
595	Arundinarieae	TWB	Arundinariinae	4045459187	4515e736-fa02-44ee-9808-bf89445104fe	Chimonobambusa	38.05	114.46		CHN	Yunnan	1985	CN
596	Arundinarieae	TWB	Arundinariinae	4045504895	4515e736-fa02-44ee-9808-bf89445104fe	Chimonobambusa	27.38	114.62		CHN	Jiangxi	1963	CN
597	Arundinarieae	TWB	Arundinariinae	4042985938	4515e736-fa02-44ee-9808-bf89445104fe	Chimonobambusa	24.52	117.37		CHN	Fujian	1976	CN
598	Arundinarieae	TWB	Arundinariinae	4043738608	4515e736-fa02-44ee-9808-bf89445104fe	Chimonobambusa	24.78	110.48		CHN	Guangxi	1963	CN
599	Arundinarieae	TWB	Arundinariinae	4043040192	4515e736-fa02-44ee-9808-bf89445104fe	Chimonobambusa	26.08	113.93		CHN	Hunan	1951	CN
600	Arundinarieae	TWB	Arundinariinae	4043098222	4515e736-fa02-44ee-9808-bf89445104fe	Chimonobambusa	34.09	109.44		CHN	Guangxi	1976	CN
601	Arundinarieae	TWB	Arundinariinae	4043762928	4515e736-fa02-44ee-9808-bf89445104fe	Chimonobambusa	28.58	104.92		CHN	Sichuan	1962	CN
602	Arundinarieae	TWB	Arundinariinae	4044788433	4515e736-fa02-44ee-9808-bf89445104fe	Chimonobambusa	31.92	107.23		CHN	Sichuan	1963	CN
603	Arundinarieae	TWB	Arundinariinae	4042992963	4515e736-fa02-44ee-9808-bf89445104fe	Chimonobambusa	23.45	104.67		CHN	Yunnan	1990	CN
604	Arundinarieae	TWB	Arundinariinae	4044064309	4515e736-fa02-44ee-9808-bf89445104fe	Chimonobambusa	28.58	105.7		CHN	Guizhou	1977	CN
605	Arundinarieae	TWB	Arundinariinae	4043100205	4515e736-fa02-44ee-9808-bf89445104fe	Chimonobambusa	28.82	105.83		CHN	Sichuan	1976	CN
606	Arundinarieae	TWB	Arundinariinae	4043218243	4515e736-fa02-44ee-9808-bf89445104fe	Chimonobambusa	29.92	103.37		CHN	Sichuan	1957	CN
607	Arundinarieae	TWB	Arundinariinae	4043315401	4515e736-fa02-44ee-9808-bf89445104fe	Chimonobambusa	26.55	106.47		CHN	Guizhou	1956	CN
608	Arundinarieae	TWB	Arundinariinae	4043453871	4515e736-fa02-44ee-9808-bf89445104fe	Chimonobambusa	27.85	105.05		CHN	Yunnan	1978	CN
609	Arundinarieae	TWB	Arundinariinae	4043453873	4515e736-fa02-44ee-9808-bf89445104fe	Chimonobambusa	24.88	104.3		CHN	Yunnan	1978	CN
610	Arundinarieae	TWB	Arundinariinae	4043018950	4515e736-fa02-44ee-9808-bf89445104fe	Chimonobambusa	28.53	112.12		CHN	Hunan	1978	CN
611	Arundinarieae	TWB	Arundinariinae	4044246796	4515e736-fa02-44ee-9808-bf89445104fe	Chimonobambusa	29.23	103.27		CHN	Sichuan	1974	CN
612	Arundinarieae	TWB	Arundinariinae	4045178088	4515e736-fa02-44ee-9808-bf89445104fe	Chimonobambusa	37.36	115.39		CHN	Guizhou	2001	CN
613	Arundinarieae	TWB	Arundinariinae	4043059176	4515e736-fa02-44ee-9808-bf89445104fe	Chimonobambusa	32.95	104.68		CHN	Gansu	1972	CN
614	Arundinarieae	TWB	Arundinariinae	4043598064	4515e736-fa02-44ee-9808-bf89445104fe	Chimonobambusa	26.68	106.65		CHN	Guizhou	1982	CN
615	Arundinarieae	TWB	Arundinariinae	4044124647	4515e736-fa02-44ee-9808-bf89445104fe	Chimonobambusa	28.23	103.63		CHN	Yunnan	1988	CN
616	Arundinarieae	TWB	Arundinariinae	4044147473	4515e736-fa02-44ee-9808-bf89445104fe	Chimonobambusa	29.4	110.15		CHN	Hunan	1965	CN
617	Arundinarieae	TWB	Arundinariinae	4044589735	4515e736-fa02-44ee-9808-bf89445104fe	Chimonobambusa	24.3	106.23		CHN	Guangxi	1978	CN
618	Arundinarieae	TWB	Arundinariinae	4044792915	4515e736-fa02-44ee-9808-bf89445104fe	Chimonobambusa	25.32	118.3		CHN	Fujian	1955	CN
619	Arundinarieae	TWB	Arundinariinae	4044818905	4515e736-fa02-44ee-9808-bf89445104fe	Chimonobambusa	25.07	102.74		CHN	Guizhou	1983	CN
620	Arundinarieae	TWB	Arundinariinae	4045108629	4515e736-fa02-44ee-9808-bf89445104fe	Chimonobambusa	33.53	107.98		CHN	Shaanxi	1975	CN
621	Arundinarieae	TWB	Arundinariinae	4043040507	4515e736-fa02-44ee-9808-bf89445104fe	Chimonobambusa	28.13	106.82		CHN	Guizhou	1987	CN
622	Arundinarieae	TWB	Arundinariinae	4043993867	4515e736-fa02-44ee-9808-bf89445104fe	Chimonobambusa	29.8	102.85		CHN	Sichuan	2018	CN
623	Arundinarieae	TWB	Arundinariinae	919595202	1b412457-43cf-4a6f-b5c2-7acf01be5977	Ferrocalamus	22.792186	103.086573		CHN	Yunnan	1956	CN
624	Arundinarieae	TWB	Arundinariinae	1949921059	902c8fe7-8f38-45b0-854e-c324fed36303	Gelidocalamus	25.15	121.55		TWN		2000	TW
625	Arundinarieae	TWB	Arundinariinae	891651098	29d56be4-2b76-4a05-887d-633a3c6a9a83	Gelidocalamus	24.1	121.181944		TWN		1939	TW
626	Arundinarieae	TWB	Arundinariinae	891605200	29d56be4-2b76-4a05-887d-633a3c6a9a83	Gelidocalamus	23.257778	120.523889		TWN		1988	TW
627	Arundinarieae	TWB	Arundinariinae	891705059	29d56be4-2b76-4a05-887d-633a3c6a9a83	Gelidocalamus	25.169167	121.531667		TWN		1957	TW
628	Arundinarieae	TWB	Arundinariinae	891619153	29d56be4-2b76-4a05-887d-633a3c6a9a83	Gelidocalamus	25.172778	121.525833		TWN		1982	TW
629	Arundinarieae	TWB	Arundinariinae	891624358	29d56be4-2b76-4a05-887d-633a3c6a9a83	Gelidocalamus	23.6675	120.786389		TWN		1978	TW
630	Arundinarieae	TWB	Arundinariinae	891591475	29d56be4-2b76-4a05-887d-633a3c6a9a83	Gelidocalamus	25.175833	121.5		TWN		2000	TW
631	Arundinarieae	TWB	Arundinariinae	4865105139	eda63f13-cdbb-417f-9085-ce31eb5f3c28	Gelidocalamus	23.816	120.927		TWN		2007	TW
633	Arundinarieae	TWB	Arundinariinae	4519438143	cd6e21c8-9e8a-493a-8a76-fbf7862069e5	Gelidocalamus	25.177222	121.546944		TWN		1998	TW
634	Arundinarieae	TWB	Arundinariinae	4042987747	4515e736-fa02-44ee-9808-bf89445104fe	Gelidocalamus	22.79	103.09		CHN	Yunnan	1983	CN
635	Arundinarieae	TWB	Arundinariinae	4045257502	4515e736-fa02-44ee-9808-bf89445104fe	Gelidocalamus	25.07	109.25		CHN	Guangxi	1976	CN
636	Arundinarieae	TWB	Arundinariinae	4043040484	4515e736-fa02-44ee-9808-bf89445104fe	Gelidocalamus	25.42	107.88		CHN	Guizhou		CN
637	Arundinarieae	TWB	Arundinariinae	1030930285	b54a3b16-b648-41ab-bd6f-d3881895daac	Gelidocalamus	23.25013	111.266023		CHN	Guangxi	1956	CN
638	Arundinarieae	TWB	Arundinariinae	1030930334	b54a3b16-b648-41ab-bd6f-d3881895daac	Gelidocalamus	23.258134	105.822072		CHN	Guangxi	1959	CN
639	Arundinarieae	TWB	Arundinariinae	4044209866	4515e736-fa02-44ee-9808-bf89445104fe	Gelidocalamus	25.98	113.23		CHN	Hunan	1951	CN
640	Arundinarieae	TWB	Arundinariinae	4044366661	4515e736-fa02-44ee-9808-bf89445104fe	Gelidocalamus	26.23	109.13		CHN	Guizhou	1983	CN
641	Arundinarieae	TWB	Arundinariinae	4042992951	4515e736-fa02-44ee-9808-bf89445104fe	Gelidocalamus	25.3	117.42		CHN	Fujian	1980	CN
642	Arundinarieae	TWB	Arundinariinae	4044282484	4515e736-fa02-44ee-9808-bf89445104fe	Gelidocalamus	29.4	110.15		CHN	Hunan	1978	CN
643	Arundinarieae	TWB	Arundinariinae	4044124489	4515e736-fa02-44ee-9808-bf89445104fe	Gelidocalamus	25.12	114.3		CHN	Guangdong		CN
644	Arundinarieae	TWB	Arundinariinae	4044910839	4515e736-fa02-44ee-9808-bf89445104fe	Gelidocalamus	25.43	106.75		CHN	Guizhou		CN
645	Arundinarieae	TWB	Arundinariinae	1260144090	7bd65a7a-f762-11e1-a439-00145eb45e9a	Indocalamus	22.443056	105.603333		VNM	Bac Kan	2002	VN
646	Arundinarieae	TWB	Arundinariinae	1260122834	7bd65a7a-f762-11e1-a439-00145eb45e9a	Indocalamus	20.520278	105.095833		VNM	Thanh Hoa	2003	VN
647	Arundinarieae	TWB	Arundinariinae	2417502972	3942a8dc-9f01-420d-a829-01675dc01c73	Indocalamus	26.72	117.47		CHN	Fujian	1991	CN
648	Arundinarieae	TWB	Arundinariinae	2417607651	3942a8dc-9f01-420d-a829-01675dc01c73	Indocalamus	26.43	110.85		CHN	Hunan	1989	CN
649	Arundinarieae	TWB	Arundinariinae	4043633843	4515e736-fa02-44ee-9808-bf89445104fe	Indocalamus	30.3	118.13		CHN	Anhui	2007	CN
650	Arundinarieae	TWB	Arundinariinae	4043707319	4515e736-fa02-44ee-9808-bf89445104fe	Indocalamus	26.97	108.68		CHN	Guizhou	1979	CN
651	Arundinarieae	TWB	Arundinariinae	4043707433	4515e736-fa02-44ee-9808-bf89445104fe	Indocalamus	27.93	108.25		CHN	Guizhou	1978	CN
652	Arundinarieae	TWB	Arundinariinae	4043793413	4515e736-fa02-44ee-9808-bf89445104fe	Indocalamus	18.63	109.7		CHN	Hainan	1954	CN
653	Arundinarieae	TWB	Arundinariinae	4042940639	4515e736-fa02-44ee-9808-bf89445104fe	Indocalamus	33.05	108.25		CHN	Shaanxi	1959	CN
654	Arundinarieae	TWB	Arundinariinae	4042987657	4515e736-fa02-44ee-9808-bf89445104fe	Indocalamus	25.4	114.35		CHN	Jiangxi	1978	CN
655	Arundinarieae	TWB	Arundinariinae	4042987735	4515e736-fa02-44ee-9808-bf89445104fe	Indocalamus	26.22	118.85		CHN	Fujian	1974	CN
656	Arundinarieae	TWB	Arundinariinae	4042987737	4515e736-fa02-44ee-9808-bf89445104fe	Indocalamus	31.95	119.17		CHN	Jiangsu	1926	CN
657	Arundinarieae	TWB	Arundinariinae	4042987739	4515e736-fa02-44ee-9808-bf89445104fe	Indocalamus	28.87	115.35		CHN	Jiangxi	1979	CN
658	Arundinarieae	TWB	Arundinariinae	4042987741	4515e736-fa02-44ee-9808-bf89445104fe	Indocalamus	30.63	119.68		CHN	Zhejiang	1983	CN
659	Arundinarieae	TWB	Arundinariinae	4042987745	4515e736-fa02-44ee-9808-bf89445104fe	Indocalamus	24.13	110.18		CHN	Guangxi		CN
660	Arundinarieae	TWB	Arundinariinae	4044270369	4515e736-fa02-44ee-9808-bf89445104fe	Indocalamus	29.13	121.03		CHN	Zhejiang	1958	CN
661	Arundinarieae	TWB	Arundinariinae	4044270373	4515e736-fa02-44ee-9808-bf89445104fe	Indocalamus	27.62	119.05		CHN	Zhejiang	1978	CN
662	Arundinarieae	TWB	Arundinariinae	4042983993	4515e736-fa02-44ee-9808-bf89445104fe	Indocalamus	31.63	114.87		CHN	Henan	1978	CN
663	Arundinarieae	TWB	Arundinariinae	4042983995	4515e736-fa02-44ee-9808-bf89445104fe	Indocalamus	32.27	111.65		CHN	Hubei	1978	CN
664	Arundinarieae	TWB	Arundinariinae	4043013817	4515e736-fa02-44ee-9808-bf89445104fe	Indocalamus	28.72	113.58		CHN	Hunan	1978	CN
665	Arundinarieae	TWB	Arundinariinae	4043088905	4515e736-fa02-44ee-9808-bf89445104fe	Indocalamus	37.23	119.93		CHN	Fujian	1958	CN
666	Arundinarieae	TWB	Arundinariinae	4043088911	4515e736-fa02-44ee-9808-bf89445104fe	Indocalamus	28.6	119.27		CHN	Zhejiang	1929	CN
667	Arundinarieae	TWB	Arundinariinae	4043088913	4515e736-fa02-44ee-9808-bf89445104fe	Indocalamus	25.42	107.88		CHN	Guizhou	1982	CN
668	Arundinarieae	TWB	Arundinariinae	4043492805	4515e736-fa02-44ee-9808-bf89445104fe	Indocalamus	25.4	112.95		CHN	Hunan	1957	CN
669	Arundinarieae	TWB	Arundinariinae	4043582321	4515e736-fa02-44ee-9808-bf89445104fe	Indocalamus	25.43	106.75		CHN	Guizhou	1985	CN
670	Arundinarieae	TWB	Arundinariinae	4043792365	4515e736-fa02-44ee-9808-bf89445104fe	Indocalamus	27.57	119.72		CHN	Zhejiang	1958	CN
671	Arundinarieae	TWB	Arundinariinae	4043792371	4515e736-fa02-44ee-9808-bf89445104fe	Indocalamus	29.68	115.98		CHN	Jiangxi	1942	CN
672	Arundinarieae	TWB	Arundinariinae	4044161998	4515e736-fa02-44ee-9808-bf89445104fe	Indocalamus	26.4	111.28		CHN	Hunan	1977	CN
673	Arundinarieae	TWB	Arundinariinae	4045321060	4515e736-fa02-44ee-9808-bf89445104fe	Indocalamus	25.62	110.67		CHN	Guangxi	1937	CN
674	Arundinarieae	TWB	Arundinariinae	4044194886	4515e736-fa02-44ee-9808-bf89445104fe	Indocalamus	33.28	111.48		CHN	Henan	1956	CN
675	Arundinarieae	TWB	Arundinariinae	4044194888	4515e736-fa02-44ee-9808-bf89445104fe	Indocalamus	22.32	109.12		CHN	Henan	1985	CN
676	Arundinarieae	TWB	Arundinariinae	4044227676	4515e736-fa02-44ee-9808-bf89445104fe	Indocalamus	28.53	112.12		CHN	Hunan	1978	CN
677	Arundinarieae	TWB	Arundinariinae	4044227678	4515e736-fa02-44ee-9808-bf89445104fe	Indocalamus	27.23	112.87		CHN	Hunan	1963	CN
678	Arundinarieae	TWB	Arundinariinae	4044244912	4515e736-fa02-44ee-9808-bf89445104fe	Indocalamus	24.48	112.63		CHN	Guangdong	1995	CN
679	Arundinarieae	TWB	Arundinariinae	4044910700	4515e736-fa02-44ee-9808-bf89445104fe	Indocalamus	24.98	105.82		CHN	Guizhou	1983	CN
680	Arundinarieae	TWB	Arundinariinae	4042950656	4515e736-fa02-44ee-9808-bf89445104fe	Indocalamus	32.07	108.03		CHN	Sichuan	1959	CN
681	Arundinarieae	TWB	Arundinariinae	4044273422	4515e736-fa02-44ee-9808-bf89445104fe	Indocalamus	27.98	119.63		CHN	Zhejiang	1958	CN
682	Arundinarieae	TWB	Arundinariinae	4042978664	4515e736-fa02-44ee-9808-bf89445104fe	Indocalamus	31.8	115.4		CHN	Henan	1976	CN
683	Arundinarieae	TWB	Arundinariinae	4043023544	4515e736-fa02-44ee-9808-bf89445104fe	Indocalamus	24.78	113.27		CHN	Guangdong	1986	CN
684	Arundinarieae	TWB	Arundinariinae	4043087316	4515e736-fa02-44ee-9808-bf89445104fe	Indocalamus	32.53	107.9		CHN	Shaanxi	1973	CN
685	Arundinarieae	TWB	Arundinariinae	4043879638	4515e736-fa02-44ee-9808-bf89445104fe	Indocalamus	31.75	110.67		CHN	Hubei	1976	CN
686	Arundinarieae	TWB	Arundinariinae	4044124622	4515e736-fa02-44ee-9808-bf89445104fe	Indocalamus	24.52	117.37		CHN	Fujian	1976	CN
687	Arundinarieae	TWB	Arundinariinae	4044124630	4515e736-fa02-44ee-9808-bf89445104fe	Indocalamus	25.12	114.3		CHN	Guangdong	1978	CN
688	Arundinarieae	TWB	Arundinariinae	4044112686	4515e736-fa02-44ee-9808-bf89445104fe	Indocalamus	29.4	110.15		CHN	Hunan	1977	CN
689	Arundinarieae	TWB	Arundinariinae	4044959286	4515e736-fa02-44ee-9808-bf89445104fe	Indocalamus	26.37	110.32		CHN	Hunan	1982	CN
691	Arundinarieae	TWB	Arundinariinae	1304018388	246ad1f8-e75c-419d-b97e-16dde697ae30	Indocalamus	23.349959	113.745564		CHN	Guangdong	1932	CN
692	Arundinarieae	TWB	Arundinariinae	1303832444	246ad1f8-e75c-419d-b97e-16dde697ae30	Indocalamus	18.626309	109.700342		CHN	Hainan	1935	CN
693	Arundinarieae	TWB	Arundinariinae	919595143	1b412457-43cf-4a6f-b5c2-7acf01be5977	Indocalamus	27.740736	98.66582		CHN	Yunnan	1982	CN
694	Arundinarieae	TWB	Arundinariinae	919595238	1b412457-43cf-4a6f-b5c2-7acf01be5977	Indocalamus	23.363	104.250727		CHN	Yunnan	1947	CN
695	Arundinarieae	TWB	Arundinariinae	1056125062	7e380070-f762-11e1-a439-00145eb45e9a	Indocalamus	19.200505	109.74159		CHN	Hainan	2000	CN
696	Arundinarieae	TWB	Arundinariinae	2268995582	7bd65a7a-f762-11e1-a439-00145eb45e9a	Indocalamus	21.889722	111.510278		CHN	Guangdong	2000	CN
697	Arundinarieae	TWB	Arundinariinae	1030875212	249ec6d9-ce13-4096-baf5-42130fc3d0b1	Indocalamus	27.696857	103.248771		CHN	Sichuan	1959	CN
698	Arundinarieae	TWB	Arundinariinae	1030875222	249ec6d9-ce13-4096-baf5-42130fc3d0b1	Indocalamus	28.890891	108.658379		CHN	Chongqing	1964	CN
699	Arundinarieae	TWB	Arundinariinae	1030875110	249ec6d9-ce13-4096-baf5-42130fc3d0b1	Indocalamus	28.773358	105.371182		CHN	Sichuan	1962	CN
700	Arundinarieae	TWB	Arundinariinae	1030875177	249ec6d9-ce13-4096-baf5-42130fc3d0b1	Indocalamus	27.921099	105.956461		CHN	Sichuan	1962	CN
701	Arundinarieae	TWB	Arundinariinae	1030875182	249ec6d9-ce13-4096-baf5-42130fc3d0b1	Indocalamus	28.525359	104.901388		CHN	Sichuan	1962	CN
702	Arundinarieae	TWB	Arundinariinae	1030732307	af7d2594-6d4e-47e9-9f30-b7ebb3110f7b	Indocalamus	29.124451	115.822033		CHN	Jiangxi	1954	CN
703	Arundinarieae	TWB	Arundinariinae	1030732278	af7d2594-6d4e-47e9-9f30-b7ebb3110f7b	Indocalamus	26.32496	114.514242		CHN	Jiangxi	1958	CN
704	Arundinarieae	TWB	Arundinariinae	1030732263	af7d2594-6d4e-47e9-9f30-b7ebb3110f7b	Indocalamus	24.742369	114.530131		CHN	Jiangxi	1958	CN
705	Arundinarieae	TWB	Arundinariinae	1030732284	af7d2594-6d4e-47e9-9f30-b7ebb3110f7b	Indocalamus	24.95476	115.650136		CHN	Jiangxi	1951	CN
706	Arundinarieae	TWB	Arundinariinae	1030732252	af7d2594-6d4e-47e9-9f30-b7ebb3110f7b	Indocalamus	28.52075	114.37098		CHN	Jiangxi	1959	CN
707	Arundinarieae	TWB	Arundinariinae	1030732248	af7d2594-6d4e-47e9-9f30-b7ebb3110f7b	Indocalamus	25.395202	114.358084		CHN	Jiangxi	1976	CN
708	Arundinarieae	TWB	Arundinariinae	2825644189	eb7681c5-5c9c-4e28-954f-f328991c7004	Indocalamus	29.8	110		CHN	Hubei	2010	CN
709	Arundinarieae	TWB	Arundinariinae	2825654318	eb7681c5-5c9c-4e28-954f-f328991c7004	Indocalamus	29.883333	120.216667		CHN	Hubei	2010	CN
710	Arundinarieae	TWB	Arundinariinae	1030930246	b54a3b16-b648-41ab-bd6f-d3881895daac	Indocalamus	26.00537	110.599945		CHN	Guangxi	1959	CN
711	Arundinarieae	TWB	Arundinariinae	1030930257	b54a3b16-b648-41ab-bd6f-d3881895daac	Indocalamus	24.399048	113.987821		CHN	Guangdong	1935	CN
712	Arundinarieae	TWB	Arundinariinae	1030930262	b54a3b16-b648-41ab-bd6f-d3881895daac	Indocalamus	24.175587	110.235565		CHN	Guangxi	1974	CN
713	Arundinarieae	TWB	Arundinariinae	1030930266	b54a3b16-b648-41ab-bd6f-d3881895daac	Indocalamus	23.258134	105.822072		CHN	Guangxi	1959	CN
715	Arundinarieae	TWB	Arundinariinae	1030930291	b54a3b16-b648-41ab-bd6f-d3881895daac	Indocalamus	25.742153	110.040007		CHN	Guangxi	1961	CN
716	Arundinarieae	TWB	Arundinariinae	1030930293	b54a3b16-b648-41ab-bd6f-d3881895daac	Indocalamus	25.60168	110.585686		CHN	Guangxi	1954	CN
717	Arundinarieae	TWB	Arundinariinae	1030930306	b54a3b16-b648-41ab-bd6f-d3881895daac	Indocalamus	24.846283	110.451522		CHN	Guangxi	1963	CN
718	Arundinarieae	TWB	Arundinariinae	1030930316	b54a3b16-b648-41ab-bd6f-d3881895daac	Indocalamus	25.570976	111.945802		CHN	Hunan	1959	CN
719	Arundinarieae	TWB	Arundinariinae	1030930319	b54a3b16-b648-41ab-bd6f-d3881895daac	Indocalamus	22.247813	109.471561		CHN	Guangxi	1973	CN
720	Arundinarieae	TWB	Arundinariinae	1030915198	b54a3b16-b648-41ab-bd6f-d3881895daac	Indocalamus	25.107246	108.315175		CHN	Guangxi	1993	CN
721	Arundinarieae	TWB	Arundinariinae	4042997737	4515e736-fa02-44ee-9808-bf89445104fe	Indocalamus	31.92	107.23		CHN	Sichuan	1985	CN
722	Arundinarieae	TWB	Arundinariinae	4044296677	4515e736-fa02-44ee-9808-bf89445104fe	Indocalamus	30.23	119.72		CHN	Zhejiang	1957	CN
723	Arundinarieae	TWB	Arundinariinae	4042989793	4515e736-fa02-44ee-9808-bf89445104fe	Indocalamus	30.47	111.18		CHN	Hubei	1978	CN
724	Arundinarieae	TWB	Arundinariinae	4043036587	4515e736-fa02-44ee-9808-bf89445104fe	Indocalamus	23.92	112.18		CHN	Guangdong	1992	CN
725	Arundinarieae	TWB	Arundinariinae	4043378507	4515e736-fa02-44ee-9808-bf89445104fe	Indocalamus	33.33	105.6		CHN	Gansu	1964	CN
726	Arundinarieae	TWB	Arundinariinae	4043946209	4515e736-fa02-44ee-9808-bf89445104fe	Indocalamus	33.53	107.98		CHN	Shaanxi	1975	CN
727	Arundinarieae	TWB	Arundinariinae	4044098738	4515e736-fa02-44ee-9808-bf89445104fe	Indocalamus	25.18	111.58		CHN	Hunan	1979	CN
728	Arundinarieae	TWB	Arundinariinae	4044574080	4515e736-fa02-44ee-9808-bf89445104fe	Indocalamus	28.68	118.25		CHN	Jiangxi	1958	CN
729	Arundinarieae	TWB	Arundinariinae	4044782528	4515e736-fa02-44ee-9808-bf89445104fe	Indocalamus	23.73	106.92		CHN	Guangxi	1964	CN
730	Arundinarieae	TWB	Arundinariinae	4044150922	4515e736-fa02-44ee-9808-bf89445104fe	Indocalamus	23.63	112.43		CHN	Guangdong	1990	CN
731	Arundinarieae	TWB	Arundinariinae	4044209874	4515e736-fa02-44ee-9808-bf89445104fe	Indocalamus	24.63	110.63		CHN	Guangxi	1976	CN
732	Arundinarieae	TWB	Arundinariinae	4044977484	4515e736-fa02-44ee-9808-bf89445104fe	Indocalamus	36.41	99.96		CHN	Chongqing	1997	CN
734	Arundinarieae	TWB	Arundinariinae	4045548643	4515e736-fa02-44ee-9808-bf89445104fe	Indocalamus	24.57	112.08		CHN	Guangdong	1978	CN
735	Arundinarieae	TWB	Arundinariinae	4045258939	4515e736-fa02-44ee-9808-bf89445104fe	Indocalamus	28.47	110.38		CHN	Hunan	1978	CN
736	Arundinarieae	TWB	Arundinariinae	4045273115	4515e736-fa02-44ee-9808-bf89445104fe	Indocalamus	23.03	112.45		CHN	Guangdong	1957	CN
737	Arundinarieae	TWB	Arundinariinae	4045285613	4515e736-fa02-44ee-9808-bf89445104fe	Indocalamus	31.28	114.62		CHN	Hubei	1964	CN
738	Arundinarieae	TWB	Arundinariinae	4045322061	4515e736-fa02-44ee-9808-bf89445104fe	Indocalamus	23.42	111.23		CHN	Guangxi	1934	CN
739	Arundinarieae	TWB	Arundinariinae	4045472501	4515e736-fa02-44ee-9808-bf89445104fe	Indocalamus	32.85	120.3		CHN	Jiangsu	2006	CN
740	Arundinarieae	TWB	Arundinariinae	4045532173	4515e736-fa02-44ee-9808-bf89445104fe	Indocalamus	32.52	108.53		CHN	Shaanxi	1974	CN
741	Arundinarieae	TWB	Arundinariinae	4042985796	4515e736-fa02-44ee-9808-bf89445104fe	Indocalamus	27.37	118.85		CHN	Fujian	1980	CN
742	Arundinarieae	TWB	Arundinariinae	4043098232	4515e736-fa02-44ee-9808-bf89445104fe	Indocalamus	32.95	104.68		CHN	Gansu	1976	CN
743	Arundinarieae	TWB	Arundinariinae	4043540588	4515e736-fa02-44ee-9808-bf89445104fe	Indocalamus	25.12	105.47		CHN	Guizhou	1976	CN
744	Arundinarieae	TWB	Arundinariinae	4044246901	4515e736-fa02-44ee-9808-bf89445104fe	Indocalamus	30.3	108.93		CHN	Hubei	1980	CN
745	Arundinarieae	TWB	Arundinariinae	4044249595	4515e736-fa02-44ee-9808-bf89445104fe	Indocalamus	33.5	112.43		CHN	Henan	1963	CN
746	Arundinarieae	TWB	Arundinariinae	4044249597	4515e736-fa02-44ee-9808-bf89445104fe	Indocalamus	29.65	91.14		CHN	Henan	1974	CN
747	Arundinarieae	TWB	Arundinariinae	4044282469	4515e736-fa02-44ee-9808-bf89445104fe	Indocalamus	26.08	113.93		CHN	Hunan	1977	CN
748	Arundinarieae	TWB	Arundinariinae	4044366673	4515e736-fa02-44ee-9808-bf89445104fe	Indocalamus	29.03	114.57		CHN	Jiangxi		CN
749	Arundinarieae	TWB	Arundinariinae	4044772377	4515e736-fa02-44ee-9808-bf89445104fe	Indocalamus	23.55	99.4		CHN	Yunnan	1959	CN
750	Arundinarieae	TWB	Arundinariinae	4044787447	4515e736-fa02-44ee-9808-bf89445104fe	Indocalamus	23.73	114.25		CHN	Guangdong	1930	CN
751	Arundinarieae	TWB	Arundinariinae	4045177853	4515e736-fa02-44ee-9808-bf89445104fe	Indocalamus	29.15	105.38		CHN	Sichuan	1977	CN
752	Arundinarieae	TWB	Arundinariinae	4045234467	4515e736-fa02-44ee-9808-bf89445104fe	Indocalamus	36.85	114.5		CHN	Jiangxi	2006	CN
753	Arundinarieae	TWB	Arundinariinae	4045248409	4515e736-fa02-44ee-9808-bf89445104fe	Indocalamus	33.68	109.1		CHN	Shaanxi	1965	CN
754	Arundinarieae	TWB	Arundinariinae	4042992947	4515e736-fa02-44ee-9808-bf89445104fe	Indocalamus	31.35	119.82		CHN	Jiangsu	1981	CN
755	Arundinarieae	TWB	Arundinariinae	4044154021	4515e736-fa02-44ee-9808-bf89445104fe	Indocalamus	25.93	111.07		CHN	Guangxi	1937	CN
756	Arundinarieae	TWB	Arundinariinae	4042973855	4515e736-fa02-44ee-9808-bf89445104fe	Indocalamus	26.72	114.27		CHN	Jiangxi	1965	CN
757	Arundinarieae	TWB	Arundinariinae	4043036085	4515e736-fa02-44ee-9808-bf89445104fe	Indocalamus	24.18	113.4		CHN	Guangdong	2002	CN
758	Arundinarieae	TWB	Arundinariinae	4043036087	4515e736-fa02-44ee-9808-bf89445104fe	Indocalamus	24.95	114.07		CHN	Guangdong	1966	CN
759	Arundinarieae	TWB	Arundinariinae	4043100209	4515e736-fa02-44ee-9808-bf89445104fe	Indocalamus	27.67	120.57		CHN	Zhejiang		CN
760	Arundinarieae	TWB	Arundinariinae	4042992946	4515e736-fa02-44ee-9808-bf89445104fe	Indocalamus	28.38	111.22		CHN	Hunan	1977	CN
761	Arundinarieae	TWB	Arundinariinae	4043051610	4515e736-fa02-44ee-9808-bf89445104fe	Indocalamus	30.78	115.4		CHN	Hubei	1964	CN
762	Arundinarieae	TWB	Arundinariinae	4043187252	4515e736-fa02-44ee-9808-bf89445104fe	Indocalamus	29.6	103.48		CHN	Sichuan	1957	CN
763	Arundinarieae	TWB	Arundinariinae	4043793860	4515e736-fa02-44ee-9808-bf89445104fe	Indocalamus	28.08	119.13		CHN	Zhejiang	1958	CN
764	Arundinarieae	TWB	Arundinariinae	4044246896	4515e736-fa02-44ee-9808-bf89445104fe	Indocalamus	28.95	117.57		CHN	Jiangxi	1979	CN
765	Arundinarieae	TWB	Arundinariinae	4044999884	4515e736-fa02-44ee-9808-bf89445104fe	Indocalamus	23.43	108.6		CHN	Guangxi	1963	CN
766	Arundinarieae	TWB	Arundinariinae	4045360028	4515e736-fa02-44ee-9808-bf89445104fe	Indocalamus	31	103.62		CHN	Sichuan	1979	CN
767	Arundinarieae	TWB	Arundinariinae	4044249596	4515e736-fa02-44ee-9808-bf89445104fe	Indocalamus	30.83	110.98		CHN	Hubei	1978	CN
768	Arundinarieae	TWB	Arundinariinae	4044283240	4515e736-fa02-44ee-9808-bf89445104fe	Indocalamus	27.77	118.03		CHN	Fujian	1958	CN
769	Arundinarieae	TWB	Arundinariinae	4044366668	4515e736-fa02-44ee-9808-bf89445104fe	Indocalamus	25.42	110.32		CHN	Guangxi	1977	CN
770	Arundinarieae	TWB	Arundinariinae	4044562130	4515e736-fa02-44ee-9808-bf89445104fe	Indocalamus	26.55	106.47		CHN	Guizhou	1956	CN
771	Arundinarieae	TWB	Arundinariinae	4044817682	4515e736-fa02-44ee-9808-bf89445104fe	Indocalamus	28.72	109.65		CHN	Hunan	2006	CN
772	Arundinarieae	TWB	Arundinariinae	4044024978	4515e736-fa02-44ee-9808-bf89445104fe	Indocalamus	24.78	110.48		CHN	Guangxi	1977	CN
773	Arundinarieae	TWB	Arundinariinae	4043088912	4515e736-fa02-44ee-9808-bf89445104fe	Indocalamus	28.82	105.83		CHN	Sichuan	1976	CN
774	Arundinarieae	TWB	Arundinariinae	4043287950	4515e736-fa02-44ee-9808-bf89445104fe	Indocalamus	33.32	108.32		CHN	Shaanxi	1959	CN
775	Arundinarieae	TWB	Arundinariinae	4043792370	4515e736-fa02-44ee-9808-bf89445104fe	Indocalamus	30.7	118.4		CHN	Anhui	1959	CN
776	Arundinarieae	TWB	Arundinariinae	4043977690	4515e736-fa02-44ee-9808-bf89445104fe	Indocalamus	34.17	108.2		CHN	Shaanxi	1974	CN
777	Arundinarieae	TWB	Arundinariinae	4044124627	4515e736-fa02-44ee-9808-bf89445104fe	Indocalamus	27.38	114.62		CHN	Jiangxi	1979	CN
778	Arundinarieae	TWB	Arundinariinae	4044147467	4515e736-fa02-44ee-9808-bf89445104fe	Indocalamus	28.9	111.48		CHN	Hunan	1978	CN
779	Arundinarieae	TWB	Arundinariinae	4044906721	4515e736-fa02-44ee-9808-bf89445104fe	Indocalamus	28.85	108.77		CHN	Chongqing	1964	CN
780	Arundinarieae	TWB	Arundinariinae	4044907131	4515e736-fa02-44ee-9808-bf89445104fe	Indocalamus	26.83	116.32		CHN	Jiangxi	1962	CN
781	Arundinarieae	TWB	Arundinariinae	4043835259	4515e736-fa02-44ee-9808-bf89445104fe	Indocalamus	31.35	110.75		CHN	Hubei	1939	CN
782	Arundinarieae	TWB	Arundinariinae	4042945231	4515e736-fa02-44ee-9808-bf89445104fe	Indocalamus	28.13	120.95		CHN	Zhejiang	1963	CN
783	Arundinarieae	TWB	Arundinariinae	4043023545	4515e736-fa02-44ee-9808-bf89445104fe	Indocalamus	22.18	111.78		CHN	Guangdong	1957	CN
784	Arundinarieae	TWB	Arundinariinae	4043344823	4515e736-fa02-44ee-9808-bf89445104fe	Indocalamus	34.17	108.93		CHN	Shaanxi	1959	CN
785	Arundinarieae	TWB	Arundinariinae	4043951977	4515e736-fa02-44ee-9808-bf89445104fe	Indocalamus	32.4	109.35		CHN	Shaanxi	1976	CN
786	Arundinarieae	TWB	Arundinariinae	4044161995	4515e736-fa02-44ee-9808-bf89445104fe	Indocalamus	24.37	114.48		CHN	Guangdong	1993	CN
787	Arundinarieae	TWB	Arundinariinae	4045049687	4515e736-fa02-44ee-9808-bf89445104fe	Indocalamus	27.12	111.03		CHN	Hunan	2004	CN
788	Arundinarieae	TWB	Arundinariinae	4044227677	4515e736-fa02-44ee-9808-bf89445104fe	Indocalamus	27.25	112.73		CHN	Hunan	1956	CN
789	Arundinarieae	TWB	Arundinariinae	4044244913	4515e736-fa02-44ee-9808-bf89445104fe	Indocalamus	23.43	115.83		CHN	Guangdong	1987	CN
790	Arundinarieae	TWB	Arundinariinae	4044809251	4515e736-fa02-44ee-9808-bf89445104fe	Indocalamus	26.68	106.65		CHN	Guizhou	1982	CN
791	Arundinarieae	TWB	Arundinariinae	4044910835	4515e736-fa02-44ee-9808-bf89445104fe	Indocalamus	27.77	107.48		CHN	Guizhou	1977	CN
792	Arundinarieae	TWB	Arundinariinae	4045012383	4515e736-fa02-44ee-9808-bf89445104fe	Indocalamus	29.87	118.43		CHN	Anhui	1959	CN
794	Arundinarieae	TWB	Arundinariinae	2417639205	3942a8dc-9f01-420d-a829-01675dc01c73	Indosasa	30.27	120.17		CHN	Zhejiang	1986	CN
795	Arundinarieae	TWB	Arundinariinae	2417733101	3942a8dc-9f01-420d-a829-01675dc01c73	Indosasa	25.4	110.44		CHN	Guangxi	1978	CN
796	Arundinarieae	TWB	Arundinariinae	4043693761	4515e736-fa02-44ee-9808-bf89445104fe	Indosasa	25.12	105.47		CHN	Guizhou	1985	CN
797	Arundinarieae	TWB	Arundinariinae	4042987731	4515e736-fa02-44ee-9808-bf89445104fe	Indosasa	23.63	105.62		CHN	Yunnan	1960	CN
798	Arundinarieae	TWB	Arundinariinae	4042987733	4515e736-fa02-44ee-9808-bf89445104fe	Indosasa	21.48	101.57		CHN	Yunnan	1964	CN
799	Arundinarieae	TWB	Arundinariinae	4042987787	4515e736-fa02-44ee-9808-bf89445104fe	Indosasa	23.02	104.4		CHN	Yunnan		CN
800	Arundinarieae	TWB	Arundinariinae	4043013821	4515e736-fa02-44ee-9808-bf89445104fe	Indosasa	28.25	113.07		CHN	Hunan	1963	CN
801	Arundinarieae	TWB	Arundinariinae	4043043923	4515e736-fa02-44ee-9808-bf89445104fe	Indosasa	25.42	107.88		CHN	Guizhou		CN
802	Arundinarieae	TWB	Arundinariinae	4043088917	4515e736-fa02-44ee-9808-bf89445104fe	Indosasa	22.15	107.98		CHN	Guangxi	1978	CN
803	Arundinarieae	TWB	Arundinariinae	4043088919	4515e736-fa02-44ee-9808-bf89445104fe	Indosasa	25.18	111.58		CHN	Hunan	1979	CN
804	Arundinarieae	TWB	Arundinariinae	4043447251	4515e736-fa02-44ee-9808-bf89445104fe	Indosasa	23.37	104.25		CHN	Yunnan	1963	CN
805	Arundinarieae	TWB	Arundinariinae	4043705405	4515e736-fa02-44ee-9808-bf89445104fe	Indosasa	25.93	108.52		CHN	Guizhou	1979	CN
806	Arundinarieae	TWB	Arundinariinae	4044161992	4515e736-fa02-44ee-9808-bf89445104fe	Indosasa	30.63	119.68		CHN	Zhejiang	1986	CN
807	Arundinarieae	TWB	Arundinariinae	4044957714	4515e736-fa02-44ee-9808-bf89445104fe	Indosasa	23.42	105.83		CHN	Guangxi	1974	CN
808	Arundinarieae	TWB	Arundinariinae	4044308938	4515e736-fa02-44ee-9808-bf89445104fe	Indosasa	25.42	110.32		CHN	Guangxi	1977	CN
809	Arundinarieae	TWB	Arundinariinae	4044308940	4515e736-fa02-44ee-9808-bf89445104fe	Indosasa	21.97	100.45		CHN	Yunnan	1992	CN
810	Arundinarieae	TWB	Arundinariinae	4044719958	4515e736-fa02-44ee-9808-bf89445104fe	Indosasa	23.73	114.25		CHN	Guangdong	1930	CN
811	Arundinarieae	TWB	Arundinariinae	4044838890	4515e736-fa02-44ee-9808-bf89445104fe	Indosasa	23.37	116.7		CHN	Yunnan	1956	CN
812	Arundinarieae	TWB	Arundinariinae	4042996578	4515e736-fa02-44ee-9808-bf89445104fe	Indosasa	25.4	112.95		CHN	Hunan	1977	CN
813	Arundinarieae	TWB	Arundinariinae	4043073278	4515e736-fa02-44ee-9808-bf89445104fe	Indosasa	25.07	109.25		CHN	Guangxi	1977	CN
814	Arundinarieae	TWB	Arundinariinae	4043570676	4515e736-fa02-44ee-9808-bf89445104fe	Indosasa	24.98	105.82		CHN	Guizhou	1984	CN
815	Arundinarieae	TWB	Arundinariinae	4044124618	4515e736-fa02-44ee-9808-bf89445104fe	Indosasa	26.4	111.28		CHN	Hunan	1977	CN
817	Arundinarieae	TWB	Arundinariinae	1304018392	246ad1f8-e75c-419d-b97e-16dde697ae30	Indosasa	23.349959	113.745564		CHN	Guangdong	1932	CN
818	Arundinarieae	TWB	Arundinariinae	919595207	1b412457-43cf-4a6f-b5c2-7acf01be5977	Indosasa	22.983563	103.687613		CHN	Yunnan	1954	CN
819	Arundinarieae	TWB	Arundinariinae	919459671	1b412457-43cf-4a6f-b5c2-7acf01be5977	Indosasa	21.957355	100.452547		CHN	Yunnan	1982	CN
820	Arundinarieae	TWB	Arundinariinae	1030930220	b54a3b16-b648-41ab-bd6f-d3881895daac	Indosasa	25.031795	109.172452		CHN	Guangxi	1976	CN
821	Arundinarieae	TWB	Arundinariinae	1030930233	b54a3b16-b648-41ab-bd6f-d3881895daac	Indosasa	23.258134	105.822072		CHN	Guangxi	1958	CN
822	Arundinarieae	TWB	Arundinariinae	1030930241	b54a3b16-b648-41ab-bd6f-d3881895daac	Indosasa	25.742153	110.040007		CHN	Guangxi	1961	CN
823	Arundinarieae	TWB	Arundinariinae	1030930248	b54a3b16-b648-41ab-bd6f-d3881895daac	Indosasa	24.846283	110.451522		CHN	Guangxi	1963	CN
824	Arundinarieae	TWB	Arundinariinae	1030930258	b54a3b16-b648-41ab-bd6f-d3881895daac	Indosasa	22.391288	106.817838		CHN	Guangxi	1974	CN
825	Arundinarieae	TWB	Arundinariinae	1030930276	b54a3b16-b648-41ab-bd6f-d3881895daac	Indosasa	25.39996	112.948819		CHN	Hunan	1942	CN
826	Arundinarieae	TWB	Arundinariinae	1030930277	b54a3b16-b648-41ab-bd6f-d3881895daac	Indosasa	24.175587	110.235565		CHN	Guangxi	1974	CN
827	Arundinarieae	TWB	Arundinariinae	1030930310	b54a3b16-b648-41ab-bd6f-d3881895daac	Indosasa	24.403562	111.566656		CHN	Guangxi	1959	CN
828	Arundinarieae	TWB	Arundinariinae	1030930322	b54a3b16-b648-41ab-bd6f-d3881895daac	Indosasa	24.392902	106.633387		CHN	Guangxi	1960	CN
829	Arundinarieae	TWB	Arundinariinae	1030923544	b54a3b16-b648-41ab-bd6f-d3881895daac	Indosasa	26.00537	110.599945		CHN	Guangxi	1982	CN
830	Arundinarieae	TWB	Arundinariinae	1030923569	b54a3b16-b648-41ab-bd6f-d3881895daac	Indosasa	25.60168	110.585686		CHN	Guangxi	1979	CN
832	Arundinarieae	TWB	Arundinariinae	4045322069	4515e736-fa02-44ee-9808-bf89445104fe	Indosasa	22.35	106.85		CHN	Guangxi	1978	CN
833	Arundinarieae	TWB	Arundinariinae	4042985916	4515e736-fa02-44ee-9808-bf89445104fe	Indosasa	24.13	110.18		CHN	Guangxi	1983	CN
834	Arundinarieae	TWB	Arundinariinae	4044050578	4515e736-fa02-44ee-9808-bf89445104fe	Indosasa	22.8	114.47		CHN	Guangdong	1935	CN
835	Arundinarieae	TWB	Arundinariinae	4043782424	4515e736-fa02-44ee-9808-bf89445104fe	Indosasa	23.55	113.58		CHN	Guangdong	1958	CN
836	Arundinarieae	TWB	Arundinariinae	4044846869	4515e736-fa02-44ee-9808-bf89445104fe	Indosasa	25.43	106.75		CHN	Guizhou	1985	CN
837	Arundinarieae	TWB	Arundinariinae	4043721710	4515e736-fa02-44ee-9808-bf89445104fe	Indosasa	23.42	111.23		CHN	Guangxi	1956	CN
838	Arundinarieae	TWB	Arundinariinae	4044124617	4515e736-fa02-44ee-9808-bf89445104fe	Indosasa	25.08	104.9		CHN	Guizhou		CN
839	Arundinarieae	TWB	Arundinariinae	4044636291	4515e736-fa02-44ee-9808-bf89445104fe	Indosasa	25.62	110.67		CHN	Guangxi	1937	CN
840	Arundinarieae	TWB	Arundinariinae	4044819009	4515e736-fa02-44ee-9808-bf89445104fe	Indosasa	25.17	106.1		CHN	Guizhou	1983	CN
841	Arundinarieae	TWB	Arundinariinae	4043481495	4515e736-fa02-44ee-9808-bf89445104fe	Indosasa	24.07	114.2		CHN	Guangdong	1937	CN
842	Arundinarieae	TWB	Arundinariinae	4044896103	4515e736-fa02-44ee-9808-bf89445104fe	Indosasa	26.13	106.65		CHN	Guizhou	1986	CN
843	Arundinarieae	TWB	Arundinariinae	2417504510	3942a8dc-9f01-420d-a829-01675dc01c73	Oligostachyum	26.72	117.47		CHN	Fujian	1991	CN
844	Arundinarieae	TWB	Arundinariinae	2417636343	3942a8dc-9f01-420d-a829-01675dc01c73	Oligostachyum	30.27	120.17		CHN	Zhejiang	1986	CN
845	Arundinarieae	TWB	Arundinariinae	4042987725	4515e736-fa02-44ee-9808-bf89445104fe	Oligostachyum	26.22	118.85		CHN	Fujian	1976	CN
846	Arundinarieae	TWB	Arundinariinae	4042987727	4515e736-fa02-44ee-9808-bf89445104fe	Oligostachyum	24.13	110.18		CHN	Guangxi	1983	CN
847	Arundinarieae	TWB	Arundinariinae	4042987729	4515e736-fa02-44ee-9808-bf89445104fe	Oligostachyum	18.78	109.52		CHN	Hainan	1982	CN
848	Arundinarieae	TWB	Arundinariinae	4043088893	4515e736-fa02-44ee-9808-bf89445104fe	Oligostachyum	22.12	106.75		CHN	Guangxi	1978	CN
849	Arundinarieae	TWB	Arundinariinae	4043088897	4515e736-fa02-44ee-9808-bf89445104fe	Oligostachyum	29	109.85		CHN	Hunan		CN
850	Arundinarieae	TWB	Arundinariinae	4043689285	4515e736-fa02-44ee-9808-bf89445104fe	Oligostachyum	25.83	107.53		CHN	Guizhou	1980	CN
851	Arundinarieae	TWB	Arundinariinae	4044116702	4515e736-fa02-44ee-9808-bf89445104fe	Oligostachyum	25.08	113.75		CHN	Guangdong	1958	CN
852	Arundinarieae	TWB	Arundinariinae	4044116706	4515e736-fa02-44ee-9808-bf89445104fe	Oligostachyum	25.12	114.3		CHN	Guangdong	1958	CN
853	Arundinarieae	TWB	Arundinariinae	4045330808	4515e736-fa02-44ee-9808-bf89445104fe	Oligostachyum	19.23	109.45		CHN	Hainan	1980	CN
854	Arundinarieae	TWB	Arundinariinae	4044308920	4515e736-fa02-44ee-9808-bf89445104fe	Oligostachyum	22.15	107.98		CHN	Guangxi	1978	CN
855	Arundinarieae	TWB	Arundinariinae	4043073266	4515e736-fa02-44ee-9808-bf89445104fe	Oligostachyum	25.42	107.88		CHN	Guizhou	1983	CN
856	Arundinarieae	TWB	Arundinariinae	4044124612	4515e736-fa02-44ee-9808-bf89445104fe	Oligostachyum	30.63	119.68		CHN	Zhejiang	1986	CN
857	Arundinarieae	TWB	Arundinariinae	4044165666	4515e736-fa02-44ee-9808-bf89445104fe	Oligostachyum	25.98	113.23		CHN	Hunan		CN
859	Arundinarieae	TWB	Arundinariinae	1304018451	246ad1f8-e75c-419d-b97e-16dde697ae30	Oligostachyum	25.897942	111.009947		CHN	Guangxi	1937	CN
860	Arundinarieae	TWB	Arundinariinae	1030875204	249ec6d9-ce13-4096-baf5-42130fc3d0b1	Oligostachyum	28.262715	103.571742		CHN	Sichuan	1963	CN
861	Arundinarieae	TWB	Arundinariinae	1030930421	b54a3b16-b648-41ab-bd6f-d3881895daac	Oligostachyum	24.175587	110.235565		CHN	Guangxi	1976	CN
862	Arundinarieae	TWB	Arundinariinae	4043036583	4515e736-fa02-44ee-9808-bf89445104fe	Oligostachyum	22.8	114.47		CHN	Guangdong	1965	CN
863	Arundinarieae	TWB	Arundinariinae	4045322045	4515e736-fa02-44ee-9808-bf89445104fe	Oligostachyum	25.07	109.25		CHN	Guangxi	1976	CN
865	Arundinarieae	TWB	Arundinariinae	4043052137	4515e736-fa02-44ee-9808-bf89445104fe	Oligostachyum	26.23	109.13		CHN	Guizhou		CN
866	Arundinarieae	TWB	Arundinariinae	4042989160	4515e736-fa02-44ee-9808-bf89445104fe	Oligostachyum	30.47	111.18		CHN	Hubei	1978	CN
867	Arundinarieae	TWB	Arundinariinae	4043023541	4515e736-fa02-44ee-9808-bf89445104fe	Oligostachyum	23.63	112.43		CHN	Guangdong	1992	CN
868	Arundinarieae	TWB	Arundinariinae	891651172	29d56be4-2b76-4a05-887d-633a3c6a9a83	Phyllostachys	25.169167	121.531667		TWN		1923	TW
869	Arundinarieae	TWB	Arundinariinae	891651126	29d56be4-2b76-4a05-887d-633a3c6a9a83	Phyllostachys	24.423889	121.738333		TWN		1930	TW
870	Arundinarieae	TWB	Arundinariinae	891705086	29d56be4-2b76-4a05-887d-633a3c6a9a83	Phyllostachys	24.682778	121.786944		TWN		1932	TW
871	Arundinarieae	TWB	Arundinariinae	891705036	29d56be4-2b76-4a05-887d-633a3c6a9a83	Phyllostachys	25.099167	121.728056		TWN			TW
872	Arundinarieae	TWB	Arundinariinae	891705043	29d56be4-2b76-4a05-887d-633a3c6a9a83	Phyllostachys	24.966944	121.526389		TWN		1936	TW
873	Arundinarieae	TWB	Arundinariinae	891705056	29d56be4-2b76-4a05-887d-633a3c6a9a83	Phyllostachys	24.862778	121.534444		TWN		1960	TW
874	Arundinarieae	TWB	Arundinariinae	891705060	29d56be4-2b76-4a05-887d-633a3c6a9a83	Phyllostachys	24.155556	121.648056		TWN		1961	TW
875	Arundinarieae	TWB	Arundinariinae	891705048	29d56be4-2b76-4a05-887d-633a3c6a9a83	Phyllostachys	23.898056	120.882778		TWN		1936	TW
876	Arundinarieae	TWB	Arundinariinae	891705107	29d56be4-2b76-4a05-887d-633a3c6a9a83	Phyllostachys	25.136944	121.543333		TWN		1957	TW
877	Arundinarieae	TWB	Arundinariinae	891705071	29d56be4-2b76-4a05-887d-633a3c6a9a83	Phyllostachys	24.863056	121.542778		TWN		1960	TW
878	Arundinarieae	TWB	Arundinariinae	891705075	29d56be4-2b76-4a05-887d-633a3c6a9a83	Phyllostachys	24.055833	121.2775		TWN		1929	TW
879	Arundinarieae	TWB	Arundinariinae	891705068	29d56be4-2b76-4a05-887d-633a3c6a9a83	Phyllostachys	24.301667	120.773889		TWN		1922	TW
880	Arundinarieae	TWB	Arundinariinae	891705039	29d56be4-2b76-4a05-887d-633a3c6a9a83	Phyllostachys	25.0075	121.53		TWN		1929	TW
882	Arundinarieae	TWB	Arundinariinae	891705072	29d56be4-2b76-4a05-887d-633a3c6a9a83	Phyllostachys	25.045278	121.493889		TWN			TW
883	Arundinarieae	TWB	Arundinariinae	891686352	29d56be4-2b76-4a05-887d-633a3c6a9a83	Phyllostachys	24.677778	121.37		TWN		1990	TW
884	Arundinarieae	TWB	Arundinariinae	891588347	29d56be4-2b76-4a05-887d-633a3c6a9a83	Phyllostachys	24.989167	121.649167		TWN		1967	TW
885	Arundinarieae	TWB	Arundinariinae	891624419	29d56be4-2b76-4a05-887d-633a3c6a9a83	Phyllostachys	23.6675	120.786389		TWN		1978	TW
887	Arundinarieae	TWB	Arundinariinae	2825660562	eb7681c5-5c9c-4e28-954f-f328991c7004	Phyllostachys	24.75	121.683333		TWN		2002	TW
888	Arundinarieae	TWB	Arundinariinae	2825664451	eb7681c5-5c9c-4e28-954f-f328991c7004	Phyllostachys	24.796111	121.496667		TWN		2002	TW
889	Arundinarieae	TWB	Arundinariinae	1821871519	eb7681c5-5c9c-4e28-954f-f328991c7004	Phyllostachys	25.15	121.616667		TWN		1954	TW
890	Arundinarieae	TWB	Arundinariinae	1821821551	eb7681c5-5c9c-4e28-954f-f328991c7004	Phyllostachys	25.183333	121.433333		TWN		1926	TW
891	Arundinarieae	TWB	Arundinariinae	2417505230	3942a8dc-9f01-420d-a829-01675dc01c73	Phyllostachys	26.72	117.47		CHN	Fujian	1991	CN
892	Arundinarieae	TWB	Arundinariinae	2417571200	3942a8dc-9f01-420d-a829-01675dc01c73	Phyllostachys	29.48	119.33		CHN	Zhejiang	1980	CN
893	Arundinarieae	TWB	Arundinariinae	2417634985	3942a8dc-9f01-420d-a829-01675dc01c73	Phyllostachys	30.27	120.17		CHN	Zhejiang	1986	CN
894	Arundinarieae	TWB	Arundinariinae	2417663785	3942a8dc-9f01-420d-a829-01675dc01c73	Phyllostachys	26	108.45		CHN	Guizhou	1981	CN
895	Arundinarieae	TWB	Arundinariinae	2417672776	3942a8dc-9f01-420d-a829-01675dc01c73	Phyllostachys	27.3	105.28		CHN	Guizhou	1979	CN
896	Arundinarieae	TWB	Arundinariinae	2417676916	3942a8dc-9f01-420d-a829-01675dc01c73	Phyllostachys	33.92	116.44		CHN	Henan	1975	CN
897	Arundinarieae	TWB	Arundinariinae	2417727009	3942a8dc-9f01-420d-a829-01675dc01c73	Phyllostachys	27.74	107.46		CHN	Guizhou	1977	CN
898	Arundinarieae	TWB	Arundinariinae	2417735910	3942a8dc-9f01-420d-a829-01675dc01c73	Phyllostachys	25.59	107.54		CHN	Guizhou	1978	CN
899	Arundinarieae	TWB	Arundinariinae	4043606017	4515e736-fa02-44ee-9808-bf89445104fe	Phyllostachys	25.42	107.88		CHN	Guizhou	1981	CN
900	Arundinarieae	TWB	Arundinariinae	4043606023	4515e736-fa02-44ee-9808-bf89445104fe	Phyllostachys	25.43	106.75		CHN	Guizhou	1973	CN
901	Arundinarieae	TWB	Arundinariinae	4043694213	4515e736-fa02-44ee-9808-bf89445104fe	Phyllostachys	25.83	107.53		CHN	Guizhou	1978	CN
902	Arundinarieae	TWB	Arundinariinae	4043694215	4515e736-fa02-44ee-9808-bf89445104fe	Phyllostachys	25.75	106.08		CHN	Guizhou	1980	CN
903	Arundinarieae	TWB	Arundinariinae	4043707323	4515e736-fa02-44ee-9808-bf89445104fe	Phyllostachys	25.12	105.47		CHN	Guizhou	1982	CN
904	Arundinarieae	TWB	Arundinariinae	4043793415	4515e736-fa02-44ee-9808-bf89445104fe	Phyllostachys	28.58	104.92		CHN	Sichuan	1962	CN
905	Arundinarieae	TWB	Arundinariinae	4043793925	4515e736-fa02-44ee-9808-bf89445104fe	Phyllostachys	22.72	110.35		CHN	Guangxi	1933	CN
906	Arundinarieae	TWB	Arundinariinae	4043793927	4515e736-fa02-44ee-9808-bf89445104fe	Phyllostachys	25	107.17		CHN	Guangxi	1960	CN
907	Arundinarieae	TWB	Arundinariinae	4043793929	4515e736-fa02-44ee-9808-bf89445104fe	Phyllostachys	28.08	119.13		CHN	Zhejiang	1933	CN
908	Arundinarieae	TWB	Arundinariinae	4043793931	4515e736-fa02-44ee-9808-bf89445104fe	Phyllostachys	30.85	116.35		CHN	Anhui	1959	CN
909	Arundinarieae	TWB	Arundinariinae	4043793933	4515e736-fa02-44ee-9808-bf89445104fe	Phyllostachys	29.68	115.98		CHN	Jiangxi	1956	CN
910	Arundinarieae	TWB	Arundinariinae	4043794085	4515e736-fa02-44ee-9808-bf89445104fe	Phyllostachys	29.6	103.48		CHN	Sichuan	1935	CN
911	Arundinarieae	TWB	Arundinariinae	4043821509	4515e736-fa02-44ee-9808-bf89445104fe	Phyllostachys	24.78	110.48		CHN	Guangxi	1956	CN
912	Arundinarieae	TWB	Arundinariinae	4043849843	4515e736-fa02-44ee-9808-bf89445104fe	Phyllostachys	26.58	118.97		CHN	Hunan	1980	CN
913	Arundinarieae	TWB	Arundinariinae	4043898023	4515e736-fa02-44ee-9808-bf89445104fe	Phyllostachys	29.27	115.1		CHN	Jiangxi	1996	CN
914	Arundinarieae	TWB	Arundinariinae	4043982239	4515e736-fa02-44ee-9808-bf89445104fe	Phyllostachys	32.4	109.35		CHN	Shaanxi	1974	CN
915	Arundinarieae	TWB	Arundinariinae	4043982245	4515e736-fa02-44ee-9808-bf89445104fe	Phyllostachys	33.53	109.88		CHN	Shaanxi	1976	CN
916	Arundinarieae	TWB	Arundinariinae	4044005687	4515e736-fa02-44ee-9808-bf89445104fe	Phyllostachys	31.4	116.33		CHN	Anhui	2018	CN
917	Arundinarieae	TWB	Arundinariinae	4042940621	4515e736-fa02-44ee-9808-bf89445104fe	Phyllostachys	31.35	119.82		CHN	Jiangsu	1960	CN
918	Arundinarieae	TWB	Arundinariinae	4042940635	4515e736-fa02-44ee-9808-bf89445104fe	Phyllostachys	32.55	111.52		CHN	Hubei	1959	CN
919	Arundinarieae	TWB	Arundinariinae	4042940647	4515e736-fa02-44ee-9808-bf89445104fe	Phyllostachys	30	108.12		CHN	Chongqing	1978	CN
920	Arundinarieae	TWB	Arundinariinae	4042987659	4515e736-fa02-44ee-9808-bf89445104fe	Phyllostachys	33.92	116.43		CHN	Henan	1975	CN
921	Arundinarieae	TWB	Arundinariinae	4042987661	4515e736-fa02-44ee-9808-bf89445104fe	Phyllostachys	29.85	115.2		CHN	Hubei	1978	CN
922	Arundinarieae	TWB	Arundinariinae	4042987663	4515e736-fa02-44ee-9808-bf89445104fe	Phyllostachys	30.63	119.68		CHN	Zhejiang	1980	CN
923	Arundinarieae	TWB	Arundinariinae	4042987665	4515e736-fa02-44ee-9808-bf89445104fe	Phyllostachys	28.95	117.57		CHN	Jiangxi	1979	CN
924	Arundinarieae	TWB	Arundinariinae	4042987669	4515e736-fa02-44ee-9808-bf89445104fe	Phyllostachys	28.82	105.83		CHN	Sichuan	1976	CN
925	Arundinarieae	TWB	Arundinariinae	4042987671	4515e736-fa02-44ee-9808-bf89445104fe	Phyllostachys	25.83	116.35		CHN	Fujian	1974	CN
926	Arundinarieae	TWB	Arundinariinae	4042987677	4515e736-fa02-44ee-9808-bf89445104fe	Phyllostachys	27.37	118.85		CHN	Fujian	1980	CN
927	Arundinarieae	TWB	Arundinariinae	4042987683	4515e736-fa02-44ee-9808-bf89445104fe	Phyllostachys	30.4	111.45		CHN	Hubei	1979	CN
928	Arundinarieae	TWB	Arundinariinae	4042987685	4515e736-fa02-44ee-9808-bf89445104fe	Phyllostachys	29.13	121.03		CHN	Zhejiang	1980	CN
929	Arundinarieae	TWB	Arundinariinae	4042987691	4515e736-fa02-44ee-9808-bf89445104fe	Phyllostachys	24.57	112.08		CHN	Guangdong	1978	CN
930	Arundinarieae	TWB	Arundinariinae	4042987693	4515e736-fa02-44ee-9808-bf89445104fe	Phyllostachys	28.72	113.58		CHN	Hunan	1978	CN
931	Arundinarieae	TWB	Arundinariinae	4042987697	4515e736-fa02-44ee-9808-bf89445104fe	Phyllostachys	33.73	112.9		CHN	Henan	1975	CN
933	Arundinarieae	TWB	Arundinariinae	4042987701	4515e736-fa02-44ee-9808-bf89445104fe	Phyllostachys	26.22	118.85		CHN	Fujian	1975	CN
934	Arundinarieae	TWB	Arundinariinae	4042987705	4515e736-fa02-44ee-9808-bf89445104fe	Phyllostachys	24.72	112.28		CHN	Guangdong	1978	CN
935	Arundinarieae	TWB	Arundinariinae	4042987711	4515e736-fa02-44ee-9808-bf89445104fe	Phyllostachys	34.38	111.65		CHN	Henan	1975	CN
936	Arundinarieae	TWB	Arundinariinae	4042987717	4515e736-fa02-44ee-9808-bf89445104fe	Phyllostachys	33.5	112.43		CHN	Henan	1974	CN
937	Arundinarieae	TWB	Arundinariinae	4043721709	4515e736-fa02-44ee-9808-bf89445104fe	Phyllostachys	23.43	108.6		CHN	Guangxi	1963	CN
938	Arundinarieae	TWB	Arundinariinae	4044131431	4515e736-fa02-44ee-9808-bf89445104fe	Phyllostachys	25.93	111.07		CHN	Guangxi	1937	CN
939	Arundinarieae	TWB	Arundinariinae	4044270377	4515e736-fa02-44ee-9808-bf89445104fe	Phyllostachys	42.88	129.38		CHN	Zhejiang	1958	CN
940	Arundinarieae	TWB	Arundinariinae	4044270381	4515e736-fa02-44ee-9808-bf89445104fe	Phyllostachys	27.57	119.72		CHN	Zhejiang	1958	CN
941	Arundinarieae	TWB	Arundinariinae	4044270383	4515e736-fa02-44ee-9808-bf89445104fe	Phyllostachys	31.02	119.9		CHN	Zhejiang	1978	CN
942	Arundinarieae	TWB	Arundinariinae	4044270385	4515e736-fa02-44ee-9808-bf89445104fe	Phyllostachys	28.12	119.57		CHN	Zhejiang	1978	CN
943	Arundinarieae	TWB	Arundinariinae	4042968571	4515e736-fa02-44ee-9808-bf89445104fe	Phyllostachys	28.13	120.95		CHN	Zhejiang	1963	CN
944	Arundinarieae	TWB	Arundinariinae	4042983949	4515e736-fa02-44ee-9808-bf89445104fe	Phyllostachys	30.3	118.13		CHN	Anhui	1978	CN
945	Arundinarieae	TWB	Arundinariinae	4042983951	4515e736-fa02-44ee-9808-bf89445104fe	Phyllostachys	33.78	111.62		CHN	Henan	1978	CN
946	Arundinarieae	TWB	Arundinariinae	4042983957	4515e736-fa02-44ee-9808-bf89445104fe	Phyllostachys	31.8	115.4		CHN	Henan	1977	CN
947	Arundinarieae	TWB	Arundinariinae	4042983963	4515e736-fa02-44ee-9808-bf89445104fe	Phyllostachys	35.07	112.58		CHN	Henan	1974	CN
948	Arundinarieae	TWB	Arundinariinae	4042983965	4515e736-fa02-44ee-9808-bf89445104fe	Phyllostachys	34.42	112.42		CHN	Henan	1974	CN
949	Arundinarieae	TWB	Arundinariinae	4042983967	4515e736-fa02-44ee-9808-bf89445104fe	Phyllostachys	34.15	112.1		CHN	Henan	1982	CN
950	Arundinarieae	TWB	Arundinariinae	4042983973	4515e736-fa02-44ee-9808-bf89445104fe	Phyllostachys	34.72	113.97		CHN	Henan		CN
951	Arundinarieae	TWB	Arundinariinae	4042983975	4515e736-fa02-44ee-9808-bf89445104fe	Phyllostachys	33.13	111.48		CHN	Henan	1977	CN
952	Arundinarieae	TWB	Arundinariinae	4042983977	4515e736-fa02-44ee-9808-bf89445104fe	Phyllostachys	31.63	114.87		CHN	Henan	1964	CN
953	Arundinarieae	TWB	Arundinariinae	4042983979	4515e736-fa02-44ee-9808-bf89445104fe	Phyllostachys	34.05	111.05		CHN	Henan	1962	CN
954	Arundinarieae	TWB	Arundinariinae	4043013823	4515e736-fa02-44ee-9808-bf89445104fe	Phyllostachys	28.47	110.38		CHN	Hunan	1978	CN
955	Arundinarieae	TWB	Arundinariinae	4043013825	4515e736-fa02-44ee-9808-bf89445104fe	Phyllostachys	28.32	109.73		CHN	Hunan	1978	CN
956	Arundinarieae	TWB	Arundinariinae	4043013827	4515e736-fa02-44ee-9808-bf89445104fe	Phyllostachys	28.62	109.95		CHN	Hunan	1978	CN
957	Arundinarieae	TWB	Arundinariinae	4043043919	4515e736-fa02-44ee-9808-bf89445104fe	Phyllostachys	28.13	106.82		CHN	Guizhou		CN
958	Arundinarieae	TWB	Arundinariinae	4043043945	4515e736-fa02-44ee-9808-bf89445104fe	Phyllostachys	26.53	106.7		CHN	Guizhou		CN
959	Arundinarieae	TWB	Arundinariinae	4043088921	4515e736-fa02-44ee-9808-bf89445104fe	Phyllostachys	31.42	119.48		CHN	Jiangsu	1973	CN
960	Arundinarieae	TWB	Arundinariinae	4043088925	4515e736-fa02-44ee-9808-bf89445104fe	Phyllostachys	30.42	120.3		CHN	Zhejiang	1975	CN
961	Arundinarieae	TWB	Arundinariinae	4043088927	4515e736-fa02-44ee-9808-bf89445104fe	Phyllostachys	36.1	120.47		CHN	Shandong	1973	CN
962	Arundinarieae	TWB	Arundinariinae	4043088935	4515e736-fa02-44ee-9808-bf89445104fe	Phyllostachys	31.95	119.17		CHN	Jiangsu	1954	CN
963	Arundinarieae	TWB	Arundinariinae	4043302463	4515e736-fa02-44ee-9808-bf89445104fe	Phyllostachys	28.83	104.33		CHN	Sichuan	1959	CN
964	Arundinarieae	TWB	Arundinariinae	4043303193	4515e736-fa02-44ee-9808-bf89445104fe	Phyllostachys	33.05	108.25		CHN	Shaanxi	1959	CN
965	Arundinarieae	TWB	Arundinariinae	4043351485	4515e736-fa02-44ee-9808-bf89445104fe	Phyllostachys	29.8	106.4		CHN	Chongqing	1954	CN
966	Arundinarieae	TWB	Arundinariinae	4043367533	4515e736-fa02-44ee-9808-bf89445104fe	Phyllostachys	30.3	109.47		CHN	Hubei	1959	CN
967	Arundinarieae	TWB	Arundinariinae	4043447243	4515e736-fa02-44ee-9808-bf89445104fe	Phyllostachys	28.58	105.7		CHN	Guizhou	1987	CN
968	Arundinarieae	TWB	Arundinariinae	4043447247	4515e736-fa02-44ee-9808-bf89445104fe	Phyllostachys	21.97	100.45		CHN	Yunnan	1964	CN
969	Arundinarieae	TWB	Arundinariinae	4043447249	4515e736-fa02-44ee-9808-bf89445104fe	Phyllostachys	25.57	103.25		CHN	Yunnan	1978	CN
970	Arundinarieae	TWB	Arundinariinae	4043507835	4515e736-fa02-44ee-9808-bf89445104fe	Phyllostachys	25.62	110.67		CHN	Guangxi	1937	CN
971	Arundinarieae	TWB	Arundinariinae	4043537761	4515e736-fa02-44ee-9808-bf89445104fe	Phyllostachys	23.02	104.4		CHN	Yunnan	1964	CN
972	Arundinarieae	TWB	Arundinariinae	4043598059	4515e736-fa02-44ee-9808-bf89445104fe	Phyllostachys	27.7	108.85		CHN	Guizhou	1987	CN
973	Arundinarieae	TWB	Arundinariinae	4043598069	4515e736-fa02-44ee-9808-bf89445104fe	Phyllostachys	27.03	106.03		CHN	Guizhou	1973	CN
974	Arundinarieae	TWB	Arundinariinae	4043689083	4515e736-fa02-44ee-9808-bf89445104fe	Phyllostachys	25.93	108.52		CHN	Guizhou	1981	CN
975	Arundinarieae	TWB	Arundinariinae	4043689187	4515e736-fa02-44ee-9808-bf89445104fe	Phyllostachys	26.45	106.97		CHN	Guizhou	1976	CN
976	Arundinarieae	TWB	Arundinariinae	4043689289	4515e736-fa02-44ee-9808-bf89445104fe	Phyllostachys	26.42	106.25		CHN	Guizhou	1987	CN
977	Arundinarieae	TWB	Arundinariinae	4043689293	4515e736-fa02-44ee-9808-bf89445104fe	Phyllostachys	26.32	105.75		CHN	Guizhou	1980	CN
978	Arundinarieae	TWB	Arundinariinae	4043777969	4515e736-fa02-44ee-9808-bf89445104fe	Phyllostachys	30.73	107.2		CHN	Sichuan	1963	CN
979	Arundinarieae	TWB	Arundinariinae	4043792417	4515e736-fa02-44ee-9808-bf89445104fe	Phyllostachys	29.78	118.18		CHN	Anhui	1958	CN
980	Arundinarieae	TWB	Arundinariinae	4043919653	4515e736-fa02-44ee-9808-bf89445104fe	Phyllostachys	39.75	116.13		CHN	Beijing	1935	CN
981	Arundinarieae	TWB	Arundinariinae	4043977691	4515e736-fa02-44ee-9808-bf89445104fe	Phyllostachys	32.98	107.77		CHN	Shaanxi	1967	CN
982	Arundinarieae	TWB	Arundinariinae	4043977697	4515e736-fa02-44ee-9808-bf89445104fe	Phyllostachys	33.53	107.98		CHN	Shaanxi	1975	CN
983	Arundinarieae	TWB	Arundinariinae	4043977699	4515e736-fa02-44ee-9808-bf89445104fe	Phyllostachys	24.17	110.8		CHN	Guangxi	1973	CN
984	Arundinarieae	TWB	Arundinariinae	4044053053	4515e736-fa02-44ee-9808-bf89445104fe	Phyllostachys	24.43	98.58		CHN	Yunnan	1991	CN
985	Arundinarieae	TWB	Arundinariinae	4044116726	4515e736-fa02-44ee-9808-bf89445104fe	Phyllostachys	28.17	104.52		CHN	Sichuan	1964	CN
986	Arundinarieae	TWB	Arundinariinae	4044161898	4515e736-fa02-44ee-9808-bf89445104fe	Phyllostachys	33.62	106.92		CHN	Shaanxi	1975	CN
987	Arundinarieae	TWB	Arundinariinae	4044161938	4515e736-fa02-44ee-9808-bf89445104fe	Phyllostachys	23.45	104.67		CHN	Yunnan		CN
988	Arundinarieae	TWB	Arundinariinae	4044161944	4515e736-fa02-44ee-9808-bf89445104fe	Phyllostachys	30.83	110.98		CHN	Hubei	1978	CN
989	Arundinarieae	TWB	Arundinariinae	4044161946	4515e736-fa02-44ee-9808-bf89445104fe	Phyllostachys	30.3	108.93		CHN	Hubei	1980	CN
990	Arundinarieae	TWB	Arundinariinae	4044161958	4515e736-fa02-44ee-9808-bf89445104fe	Phyllostachys	25.18	111.58		CHN	Hunan	1979	CN
991	Arundinarieae	TWB	Arundinariinae	4044161968	4515e736-fa02-44ee-9808-bf89445104fe	Phyllostachys	24.78	113.27		CHN	Guangdong	1978	CN
992	Arundinarieae	TWB	Arundinariinae	4045049684	4515e736-fa02-44ee-9808-bf89445104fe	Phyllostachys	29.72	120.23		CHN	Zhejiang	1978	CN
993	Arundinarieae	TWB	Arundinariinae	4045050032	4515e736-fa02-44ee-9808-bf89445104fe	Phyllostachys	34.57	110.08		CHN	Shaanxi	1937	CN
994	Arundinarieae	TWB	Arundinariinae	4045257500	4515e736-fa02-44ee-9808-bf89445104fe	Phyllostachys	25.23	109.4		CHN	Guangxi	1977	CN
995	Arundinarieae	TWB	Arundinariinae	4045401618	4515e736-fa02-44ee-9808-bf89445104fe	Phyllostachys	30.87	120.12		CHN	Zhejiang	1975	CN
996	Arundinarieae	TWB	Arundinariinae	4045401620	4515e736-fa02-44ee-9808-bf89445104fe	Phyllostachys	27.62	119.05		CHN	Zhejiang	1978	CN
997	Arundinarieae	TWB	Arundinariinae	4044194852	4515e736-fa02-44ee-9808-bf89445104fe	Phyllostachys	34.17	112.83		CHN	Henan	1974	CN
998	Arundinarieae	TWB	Arundinariinae	4044194860	4515e736-fa02-44ee-9808-bf89445104fe	Phyllostachys	34.15	112.47		CHN	Henan	1974	CN
999	Arundinarieae	TWB	Arundinariinae	4044194862	4515e736-fa02-44ee-9808-bf89445104fe	Phyllostachys	32.37	113.4		CHN	Henan	1973	CN
1000	Arundinarieae	TWB	Arundinariinae	4044194870	4515e736-fa02-44ee-9808-bf89445104fe	Phyllostachys	32.18	115.68		CHN	Henan	1973	CN
1001	Arundinarieae	TWB	Arundinariinae	4044194872	4515e736-fa02-44ee-9808-bf89445104fe	Phyllostachys	34.78	113.4		CHN	Henan	1973	CN
1002	Arundinarieae	TWB	Arundinariinae	4044227684	4515e736-fa02-44ee-9808-bf89445104fe	Phyllostachys	27.23	112.87		CHN	Hunan	1963	CN
1003	Arundinarieae	TWB	Arundinariinae	4044227686	4515e736-fa02-44ee-9808-bf89445104fe	Phyllostachys	29.4	110.15		CHN	Hunan	1978	CN
1004	Arundinarieae	TWB	Arundinariinae	4044260956	4515e736-fa02-44ee-9808-bf89445104fe	Phyllostachys	26.83	106.58		CHN	Guizhou		CN
1005	Arundinarieae	TWB	Arundinariinae	4044260958	4515e736-fa02-44ee-9808-bf89445104fe	Phyllostachys	27.77	107.48		CHN	Guizhou		CN
1006	Arundinarieae	TWB	Arundinariinae	4044260966	4515e736-fa02-44ee-9808-bf89445104fe	Phyllostachys	26.27	107.52		CHN	Guizhou	1991	CN
1007	Arundinarieae	TWB	Arundinariinae	4044308942	4515e736-fa02-44ee-9808-bf89445104fe	Phyllostachys	32.4	120.57		CHN	Jiangsu	1984	CN
1008	Arundinarieae	TWB	Arundinariinae	4044308944	4515e736-fa02-44ee-9808-bf89445104fe	Phyllostachys	26.88	100.23		CHN	Jiangsu	1984	CN
1009	Arundinarieae	TWB	Arundinariinae	4044308950	4515e736-fa02-44ee-9808-bf89445104fe	Phyllostachys	29.87	118.43		CHN	Anhui	1975	CN
1010	Arundinarieae	TWB	Arundinariinae	4044308952	4515e736-fa02-44ee-9808-bf89445104fe	Phyllostachys	30.53	119.97		CHN	Zhejiang	1974	CN
1011	Arundinarieae	TWB	Arundinariinae	4044308956	4515e736-fa02-44ee-9808-bf89445104fe	Phyllostachys	32.1	114.12		CHN	Jiangsu	1984	CN
1012	Arundinarieae	TWB	Arundinariinae	4044572620	4515e736-fa02-44ee-9808-bf89445104fe	Phyllostachys	31.05	110.33		CHN	Hubei	1959	CN
1013	Arundinarieae	TWB	Arundinariinae	4044653252	4515e736-fa02-44ee-9808-bf89445104fe	Phyllostachys	25.22	102.5		CHN	Yunnan	1964	CN
1014	Arundinarieae	TWB	Arundinariinae	4044653254	4515e736-fa02-44ee-9808-bf89445104fe	Phyllostachys	24.92	103.15		CHN	Yunnan	1964	CN
1015	Arundinarieae	TWB	Arundinariinae	4044809250	4515e736-fa02-44ee-9808-bf89445104fe	Phyllostachys	27.95	107.18		CHN	Guizhou	1964	CN
1016	Arundinarieae	TWB	Arundinariinae	4045012448	4515e736-fa02-44ee-9808-bf89445104fe	Phyllostachys	30.23	119.72		CHN	Zhejiang	1930	CN
1017	Arundinarieae	TWB	Arundinariinae	4045128304	4515e736-fa02-44ee-9808-bf89445104fe	Phyllostachys	36.85	114.5		CHN	Jiangxi	1995	CN
1018	Arundinarieae	TWB	Arundinariinae	4045128700	4515e736-fa02-44ee-9808-bf89445104fe	Phyllostachys	31.75	110.67		CHN	Hubei	1976	CN
1019	Arundinarieae	TWB	Arundinariinae	4045211320	4515e736-fa02-44ee-9808-bf89445104fe	Phyllostachys	33.15	107.33		CHN	Shaanxi	1975	CN
1020	Arundinarieae	TWB	Arundinariinae	4042950686	4515e736-fa02-44ee-9808-bf89445104fe	Phyllostachys	24.48	112.63		CHN	Guangdong	1930	CN
1021	Arundinarieae	TWB	Arundinariinae	4042996506	4515e736-fa02-44ee-9808-bf89445104fe	Phyllostachys	32.27	111.65		CHN	Hubei	1978	CN
1022	Arundinarieae	TWB	Arundinariinae	4042996508	4515e736-fa02-44ee-9808-bf89445104fe	Phyllostachys	23.43	101.68		CHN	Yunnan	1974	CN
1023	Arundinarieae	TWB	Arundinariinae	4042996528	4515e736-fa02-44ee-9808-bf89445104fe	Phyllostachys	28.73	105.07		CHN	Sichuan	1963	CN
1024	Arundinarieae	TWB	Arundinariinae	4042996556	4515e736-fa02-44ee-9808-bf89445104fe	Phyllostachys	35.78	113.27		CHN	Shanxi	1973	CN
1025	Arundinarieae	TWB	Arundinariinae	4042996558	4515e736-fa02-44ee-9808-bf89445104fe	Phyllostachys	28.25	113.07		CHN	Hunan	1975	CN
1026	Arundinarieae	TWB	Arundinariinae	4042996570	4515e736-fa02-44ee-9808-bf89445104fe	Phyllostachys	25.12	114.3		CHN	Guangdong	1978	CN
1027	Arundinarieae	TWB	Arundinariinae	4043145110	4515e736-fa02-44ee-9808-bf89445104fe	Phyllostachys	33.33	106.15		CHN	Shaanxi	1958	CN
1028	Arundinarieae	TWB	Arundinariinae	4043524468	4515e736-fa02-44ee-9808-bf89445104fe	Phyllostachys	28.38	114.78		CHN	Jiangxi	1975	CN
1029	Arundinarieae	TWB	Arundinariinae	4044049812	4515e736-fa02-44ee-9808-bf89445104fe	Phyllostachys	32.52	108.53		CHN	Shaanxi	1952	CN
1030	Arundinarieae	TWB	Arundinariinae	4042978632	4515e736-fa02-44ee-9808-bf89445104fe	Phyllostachys	32.72	113.32		CHN	Henan	1976	CN
1031	Arundinarieae	TWB	Arundinariinae	4042978638	4515e736-fa02-44ee-9808-bf89445104fe	Phyllostachys	35.17	113.07		CHN	Henan	1977	CN
1032	Arundinarieae	TWB	Arundinariinae	4042978652	4515e736-fa02-44ee-9808-bf89445104fe	Phyllostachys	33.28	111.48		CHN	Henan	1963	CN
1033	Arundinarieae	TWB	Arundinariinae	4043008352	4515e736-fa02-44ee-9808-bf89445104fe	Phyllostachys	27.93	112.52		CHN	Hunan	1977	CN
1034	Arundinarieae	TWB	Arundinariinae	4043008354	4515e736-fa02-44ee-9808-bf89445104fe	Phyllostachys	28.53	112.12		CHN	Hunan	1977	CN
1035	Arundinarieae	TWB	Arundinariinae	4043008356	4515e736-fa02-44ee-9808-bf89445104fe	Phyllostachys	25.4	112.95		CHN	Hunan	1957	CN
1036	Arundinarieae	TWB	Arundinariinae	4043009156	4515e736-fa02-44ee-9808-bf89445104fe	Phyllostachys	27.77	118.03		CHN	Fujian	1958	CN
1037	Arundinarieae	TWB	Arundinariinae	4043056560	4515e736-fa02-44ee-9808-bf89445104fe	Phyllostachys	32.95	104.68		CHN	Gansu	1964	CN
1038	Arundinarieae	TWB	Arundinariinae	4043056584	4515e736-fa02-44ee-9808-bf89445104fe	Phyllostachys	33.33	105.6		CHN	Gansu	1959	CN
1039	Arundinarieae	TWB	Arundinariinae	4043073288	4515e736-fa02-44ee-9808-bf89445104fe	Phyllostachys	37.63	116.41		CHN	Henan	1973	CN
1040	Arundinarieae	TWB	Arundinariinae	4043073292	4515e736-fa02-44ee-9808-bf89445104fe	Phyllostachys	31.33	118.88		CHN	Jiangsu	1984	CN
1041	Arundinarieae	TWB	Arundinariinae	4043267090	4515e736-fa02-44ee-9808-bf89445104fe	Phyllostachys	32.83	106.25		CHN	Shaanxi	1958	CN
1042	Arundinarieae	TWB	Arundinariinae	4043511408	4515e736-fa02-44ee-9808-bf89445104fe	Phyllostachys	27.73	98.67		CHN	Yunnan	1989	CN
1043	Arundinarieae	TWB	Arundinariinae	4043511410	4515e736-fa02-44ee-9808-bf89445104fe	Phyllostachys	23.37	116.7		CHN	Yunnan	1978	CN
1044	Arundinarieae	TWB	Arundinariinae	4043570680	4515e736-fa02-44ee-9808-bf89445104fe	Phyllostachys	26.13	106.65		CHN	Guizhou	1973	CN
1045	Arundinarieae	TWB	Arundinariinae	4043587126	4515e736-fa02-44ee-9808-bf89445104fe	Phyllostachys	28.23	103.63		CHN	Yunnan	1973	CN
1046	Arundinarieae	TWB	Arundinariinae	4043601782	4515e736-fa02-44ee-9808-bf89445104fe	Phyllostachys	35.85	104.12		CHN	Gansu	1962	CN
1047	Arundinarieae	TWB	Arundinariinae	4043662092	4515e736-fa02-44ee-9808-bf89445104fe	Phyllostachys	25.17	106.1		CHN	Guizhou	1983	CN
1048	Arundinarieae	TWB	Arundinariinae	4043662094	4515e736-fa02-44ee-9808-bf89445104fe	Phyllostachys	27.82	106.42		CHN	Guizhou	1975	CN
1049	Arundinarieae	TWB	Arundinariinae	4043765332	4515e736-fa02-44ee-9808-bf89445104fe	Phyllostachys	26.58	107.97		CHN	Guizhou	1959	CN
1050	Arundinarieae	TWB	Arundinariinae	4043777044	4515e736-fa02-44ee-9808-bf89445104fe	Phyllostachys	25.98	117.37		CHN	Fujian	1944	CN
1051	Arundinarieae	TWB	Arundinariinae	4043951980	4515e736-fa02-44ee-9808-bf89445104fe	Phyllostachys	34.17	108.2		CHN	Shaanxi	1975	CN
1052	Arundinarieae	TWB	Arundinariinae	4043951982	4515e736-fa02-44ee-9808-bf89445104fe	Phyllostachys	33.32	108.32		CHN	Shaanxi	1976	CN
1053	Arundinarieae	TWB	Arundinariinae	4044124548	4515e736-fa02-44ee-9808-bf89445104fe	Phyllostachys	31.65	120.75		CHN	Jiangsu	1935	CN
1054	Arundinarieae	TWB	Arundinariinae	4044884972	4515e736-fa02-44ee-9808-bf89445104fe	Phyllostachys	26.03	110.63		CHN	Guangxi	1959	CN
1055	Arundinarieae	TWB	Arundinariinae	4045345248	4515e736-fa02-44ee-9808-bf89445104fe	Phyllostachys	33.17	115.62		CHN	Anhui	1976	CN
1056	Arundinarieae	TWB	Arundinariinae	4045345254	4515e736-fa02-44ee-9808-bf89445104fe	Phyllostachys	27.67	120.57		CHN	Zhejiang	1958	CN
1057	Arundinarieae	TWB	Arundinariinae	4045375022	4515e736-fa02-44ee-9808-bf89445104fe	Phyllostachys	27.4	102.18		CHN	Sichuan	1978	CN
1058	Arundinarieae	TWB	Arundinariinae	4044079230	4515e736-fa02-44ee-9808-bf89445104fe	Phyllostachys	28.37	121.37		CHN	Zhejiang	1963	CN
1059	Arundinarieae	TWB	Arundinariinae	4044112668	4515e736-fa02-44ee-9808-bf89445104fe	Phyllostachys	33.27	104.23		CHN	Sichuan	1973	CN
1060	Arundinarieae	TWB	Arundinariinae	4044112674	4515e736-fa02-44ee-9808-bf89445104fe	Phyllostachys	32.23	110.23		CHN	Hubei	1978	CN
1061	Arundinarieae	TWB	Arundinariinae	4044147470	4515e736-fa02-44ee-9808-bf89445104fe	Phyllostachys	25.28	111.33		CHN	Hunan	1959	CN
1062	Arundinarieae	TWB	Arundinariinae	4044181622	4515e736-fa02-44ee-9808-bf89445104fe	Phyllostachys	28.55	107.43		CHN	Guizhou	1986	CN
1063	Arundinarieae	TWB	Arundinariinae	4044230570	4515e736-fa02-44ee-9808-bf89445104fe	Phyllostachys	24.98	107.53		CHN	Guangxi	1977	CN
1064	Arundinarieae	TWB	Arundinariinae	4044475256	4515e736-fa02-44ee-9808-bf89445104fe	Phyllostachys	31.63	105.17		CHN	Sichuan	1939	CN
1065	Arundinarieae	TWB	Arundinariinae	4044589762	4515e736-fa02-44ee-9808-bf89445104fe	Phyllostachys	25.55	102.47		CHN	Yunnan	1964	CN
1066	Arundinarieae	TWB	Arundinariinae	4044589764	4515e736-fa02-44ee-9808-bf89445104fe	Phyllostachys	24.88	104.3		CHN	Yunnan	1964	CN
1067	Arundinarieae	TWB	Arundinariinae	4044589766	4515e736-fa02-44ee-9808-bf89445104fe	Phyllostachys	25.03	98.5		CHN	Yunnan	1978	CN
1068	Arundinarieae	TWB	Arundinariinae	4044589768	4515e736-fa02-44ee-9808-bf89445104fe	Phyllostachys	23.37	103.15		CHN	Yunnan	1978	CN
1069	Arundinarieae	TWB	Arundinariinae	4044667236	4515e736-fa02-44ee-9808-bf89445104fe	Phyllostachys	30.38	103.42		CHN	Yunnan	1976	CN
1070	Arundinarieae	TWB	Arundinariinae	4044742596	4515e736-fa02-44ee-9808-bf89445104fe	Phyllostachys	26.2	107.8		CHN	Guizhou	1982	CN
1071	Arundinarieae	TWB	Arundinariinae	4044777560	4515e736-fa02-44ee-9808-bf89445104fe	Phyllostachys	23.73	106.92		CHN	Guangxi	1954	CN
1072	Arundinarieae	TWB	Arundinariinae	4044819006	4515e736-fa02-44ee-9808-bf89445104fe	Phyllostachys	25.43	105.18		CHN	Guizhou	1987	CN
1073	Arundinarieae	TWB	Arundinariinae	4044906722	4515e736-fa02-44ee-9808-bf89445104fe	Phyllostachys	28.45	108.98		CHN	Chongqing	1964	CN
1074	Arundinarieae	TWB	Arundinariinae	4044907182	4515e736-fa02-44ee-9808-bf89445104fe	Phyllostachys	26.97	112.37		CHN	Hunan	1948	CN
1075	Arundinarieae	TWB	Arundinariinae	4045108632	4515e736-fa02-44ee-9808-bf89445104fe	Phyllostachys	32.53	107.9		CHN	Shaanxi	1975	CN
1076	Arundinarieae	TWB	Arundinariinae	1426203183	f934f8e2-32ca-46a7-b2f8-b032a4740454	Phyllostachys	27.685101	98.337502		CHN	Yunnan	1991	CN
1077	Arundinarieae	TWB	Arundinariinae	4955625890	5288946d-5fcf-4b53-8fd3-74f4cc6b53fc	Phyllostachys	27.58027	115.76666		CHN	Jiangxi	2005	CN
1078	Arundinarieae	TWB	Arundinariinae	1426206923	f934f8e2-32ca-46a7-b2f8-b032a4740454	Phyllostachys	27.6588	98.709396		CHN	Yunnan	2001	CN
1080	Arundinarieae	TWB	Arundinariinae	1426206170	f934f8e2-32ca-46a7-b2f8-b032a4740454	Phyllostachys	27.741699	98.3414		CHN	Yunnan	1990	CN
1081	Arundinarieae	TWB	Arundinariinae	919595161	1b412457-43cf-4a6f-b5c2-7acf01be5977	Phyllostachys	27.740736	98.66582		CHN	Yunnan	1935	CN
1082	Arundinarieae	TWB	Arundinariinae	919595181	1b412457-43cf-4a6f-b5c2-7acf01be5977	Phyllostachys	28.230591	103.636769		CHN	Yunnan	1973	CN
1083	Arundinarieae	TWB	Arundinariinae	919459609	1b412457-43cf-4a6f-b5c2-7acf01be5977	Phyllostachys	22.248464	99.456155		CHN	Yunnan	1974	CN
1084	Arundinarieae	TWB	Arundinariinae	919595179	1b412457-43cf-4a6f-b5c2-7acf01be5977	Phyllostachys	25.012526	102.700013		CHN	Yunnan	1945	CN
1085	Arundinarieae	TWB	Arundinariinae	1057251537	7e380070-f762-11e1-a439-00145eb45e9a	Phyllostachys	30.973316	112.261267		CHN	Hubei		CN
1086	Arundinarieae	TWB	Arundinariinae	2268996854	7bd65a7a-f762-11e1-a439-00145eb45e9a	Phyllostachys	29.1	107		CHN	Chongqing	1996	CN
1087	Arundinarieae	TWB	Arundinariinae	1030875206	249ec6d9-ce13-4096-baf5-42130fc3d0b1	Phyllostachys	32.445845	104.553645		CHN	Sichuan	1961	CN
1088	Arundinarieae	TWB	Arundinariinae	1030875213	249ec6d9-ce13-4096-baf5-42130fc3d0b1	Phyllostachys	28.114752	104.580735		CHN	Sichuan	1959	CN
1089	Arundinarieae	TWB	Arundinariinae	1030875216	249ec6d9-ce13-4096-baf5-42130fc3d0b1	Phyllostachys	30.736266	107.204547		CHN	Sichuan	1963	CN
1090	Arundinarieae	TWB	Arundinariinae	1030875215	249ec6d9-ce13-4096-baf5-42130fc3d0b1	Phyllostachys	28.672732	104.010884		CHN	Sichuan	1959	CN
1091	Arundinarieae	TWB	Arundinariinae	1030875208	249ec6d9-ce13-4096-baf5-42130fc3d0b1	Phyllostachys	27.921099	105.956461		CHN	Sichuan	1962	CN
1092	Arundinarieae	TWB	Arundinariinae	1030875227	249ec6d9-ce13-4096-baf5-42130fc3d0b1	Phyllostachys	28.525359	104.901388		CHN	Sichuan	1962	CN
1093	Arundinarieae	TWB	Arundinariinae	1030875238	249ec6d9-ce13-4096-baf5-42130fc3d0b1	Phyllostachys	30.00641	107.79547		CHN	Chongqing	1964	CN
1094	Arundinarieae	TWB	Arundinariinae	1030875240	249ec6d9-ce13-4096-baf5-42130fc3d0b1	Phyllostachys	28.471455	109.021111		CHN	Chongqing	1964	CN
1095	Arundinarieae	TWB	Arundinariinae	1030875164	249ec6d9-ce13-4096-baf5-42130fc3d0b1	Phyllostachys	30.996299	103.612264		CHN	Sichuan	1963	CN
1096	Arundinarieae	TWB	Arundinariinae	1030875180	249ec6d9-ce13-4096-baf5-42130fc3d0b1	Phyllostachys	29.157849	107.099276		CHN	Chongqing	1962	CN
1097	Arundinarieae	TWB	Arundinariinae	1030875192	249ec6d9-ce13-4096-baf5-42130fc3d0b1	Phyllostachys	30.101484	103.844297		CHN	Sichuan	1959	CN
1098	Arundinarieae	TWB	Arundinariinae	1030875135	249ec6d9-ce13-4096-baf5-42130fc3d0b1	Phyllostachys	30.023401	108.185012		CHN	Chongqing	1964	CN
1099	Arundinarieae	TWB	Arundinariinae	1030875132	249ec6d9-ce13-4096-baf5-42130fc3d0b1	Phyllostachys	31.732429	105.9348		CHN	Sichuan	1959	CN
1100	Arundinarieae	TWB	Arundinariinae	1055928764	7e380070-f762-11e1-a439-00145eb45e9a	Phyllostachys	39.535776	116.113141		CHN	Hebei		CN
1101	Arundinarieae	TWB	Arundinariinae	1030716999	af7d2594-6d4e-47e9-9f30-b7ebb3110f7b	Phyllostachys	31.375019	119.823342		CHN	Jiangsu	1962	CN
1102	Arundinarieae	TWB	Arundinariinae	1030732308	af7d2594-6d4e-47e9-9f30-b7ebb3110f7b	Phyllostachys	26.32496	114.514242		CHN	Jiangxi	1958	CN
1103	Arundinarieae	TWB	Arundinariinae	1030732317	af7d2594-6d4e-47e9-9f30-b7ebb3110f7b	Phyllostachys	24.95476	115.650136		CHN	Jiangxi	1958	CN
1104	Arundinarieae	TWB	Arundinariinae	1030732305	af7d2594-6d4e-47e9-9f30-b7ebb3110f7b	Phyllostachys	27.706099	117.060259		CHN	Jiangxi	1958	CN
1105	Arundinarieae	TWB	Arundinariinae	1030732318	af7d2594-6d4e-47e9-9f30-b7ebb3110f7b	Phyllostachys	28.52075	114.37098		CHN	Jiangxi	1959	CN
1106	Arundinarieae	TWB	Arundinariinae	1030732324	af7d2594-6d4e-47e9-9f30-b7ebb3110f7b	Phyllostachys	25.136922	115.393921		CHN	Jiangxi	1976	CN
1107	Arundinarieae	TWB	Arundinariinae	1030732364	af7d2594-6d4e-47e9-9f30-b7ebb3110f7b	Phyllostachys	27.218447	116.525727		CHN	Jiangxi	1958	CN
1108	Arundinarieae	TWB	Arundinariinae	1030732271	af7d2594-6d4e-47e9-9f30-b7ebb3110f7b	Phyllostachys	26.337942	115.363193		CHN	Jiangxi	1960	CN
1109	Arundinarieae	TWB	Arundinariinae	1030732275	af7d2594-6d4e-47e9-9f30-b7ebb3110f7b	Phyllostachys	25.395202	114.358084		CHN	Jiangxi	1965	CN
1110	Arundinarieae	TWB	Arundinariinae	1030732299	af7d2594-6d4e-47e9-9f30-b7ebb3110f7b	Phyllostachys	29.010101	114.412629		CHN	Jiangxi	1981	CN
1111	Arundinarieae	TWB	Arundinariinae	1030732292	af7d2594-6d4e-47e9-9f30-b7ebb3110f7b	Phyllostachys	29.61015	115.998104		CHN	Jiangxi	1956	CN
1112	Arundinarieae	TWB	Arundinariinae	1030732289	af7d2594-6d4e-47e9-9f30-b7ebb3110f7b	Phyllostachys	29.243579	113.814207		CHN	Hubei	1959	CN
1113	Arundinarieae	TWB	Arundinariinae	1030732283	af7d2594-6d4e-47e9-9f30-b7ebb3110f7b	Phyllostachys	27.622868	113.854676		CHN	Jiangxi	1954	CN
1114	Arundinarieae	TWB	Arundinariinae	1030732253	af7d2594-6d4e-47e9-9f30-b7ebb3110f7b	Phyllostachys	24.742369	114.530131		CHN	Jiangxi	1958	CN
1115	Arundinarieae	TWB	Arundinariinae	1030717027	af7d2594-6d4e-47e9-9f30-b7ebb3110f7b	Phyllostachys	25.012526	102.700012		CHN	Yunnan	1935	CN
1116	Arundinarieae	TWB	Arundinariinae	2825615183	eb7681c5-5c9c-4e28-954f-f328991c7004	Phyllostachys	30.233333	108.383333		CHN	Chongqing	2008	CN
1117	Arundinarieae	TWB	Arundinariinae	2825641213	eb7681c5-5c9c-4e28-954f-f328991c7004	Phyllostachys	30.15	109		CHN	Hubei	2009	CN
1118	Arundinarieae	TWB	Arundinariinae	2825625485	eb7681c5-5c9c-4e28-954f-f328991c7004	Phyllostachys	30.616667	110.733333		CHN	Hubei	2011	CN
1119	Arundinarieae	TWB	Arundinariinae	1030930205	b54a3b16-b648-41ab-bd6f-d3881895daac	Phyllostachys	25.255089	110.050532		CHN	Guangxi	1953	CN
1120	Arundinarieae	TWB	Arundinariinae	1030930206	b54a3b16-b648-41ab-bd6f-d3881895daac	Phyllostachys	23.721633	106.843575		CHN	Guangxi	1964	CN
1121	Arundinarieae	TWB	Arundinariinae	1030930210	b54a3b16-b648-41ab-bd6f-d3881895daac	Phyllostachys	23.127041	113.341527		CHN	Guangdong	1957	CN
1122	Arundinarieae	TWB	Arundinariinae	1030930215	b54a3b16-b648-41ab-bd6f-d3881895daac	Phyllostachys	25.22845	113.217309		CHN	Guangdong	1942	CN
1123	Arundinarieae	TWB	Arundinariinae	1030930218	b54a3b16-b648-41ab-bd6f-d3881895daac	Phyllostachys	23.258134	105.822072		CHN	Guangxi	1974	CN
1124	Arundinarieae	TWB	Arundinariinae	1030930211	b54a3b16-b648-41ab-bd6f-d3881895daac	Phyllostachys	32.308046	118.30841		CHN	Anhui	1963	CN
1125	Arundinarieae	TWB	Arundinariinae	1030930212	b54a3b16-b648-41ab-bd6f-d3881895daac	Phyllostachys	25.39996	112.948819		CHN	Hunan	1942	CN
1126	Arundinarieae	TWB	Arundinariinae	1030930213	b54a3b16-b648-41ab-bd6f-d3881895daac	Phyllostachys	32.055645	118.797741		CHN	Jiangsu	1963	CN
1127	Arundinarieae	TWB	Arundinariinae	1030930214	b54a3b16-b648-41ab-bd6f-d3881895daac	Phyllostachys	24.399244	109.379926		CHN	Guangxi	1938	CN
1128	Arundinarieae	TWB	Arundinariinae	1030930209	b54a3b16-b648-41ab-bd6f-d3881895daac	Phyllostachys	24.175587	110.235565		CHN	Guangxi	1974	CN
1129	Arundinarieae	TWB	Arundinariinae	1030930221	b54a3b16-b648-41ab-bd6f-d3881895daac	Phyllostachys	25.031795	109.172452		CHN	Guangxi	1939	CN
1130	Arundinarieae	TWB	Arundinariinae	1030930228	b54a3b16-b648-41ab-bd6f-d3881895daac	Phyllostachys	24.392902	106.633387		CHN	Guangxi	1960	CN
1131	Arundinarieae	TWB	Arundinariinae	1030930229	b54a3b16-b648-41ab-bd6f-d3881895daac	Phyllostachys	23.496251	108.623457		CHN	Guangxi	1963	CN
1132	Arundinarieae	TWB	Arundinariinae	1030930239	b54a3b16-b648-41ab-bd6f-d3881895daac	Phyllostachys	26.00537	110.599945		CHN	Guangxi	1959	CN
1133	Arundinarieae	TWB	Arundinariinae	1030930236	b54a3b16-b648-41ab-bd6f-d3881895daac	Phyllostachys	25.60168	110.585686		CHN	Guangxi	1981	CN
1134	Arundinarieae	TWB	Arundinariinae	1030930250	b54a3b16-b648-41ab-bd6f-d3881895daac	Phyllostachys	25.273543	111.343914		CHN	Hunan	1959	CN
1135	Arundinarieae	TWB	Arundinariinae	1030930265	b54a3b16-b648-41ab-bd6f-d3881895daac	Phyllostachys	22.391288	106.817838		CHN	Guangxi	1979	CN
1136	Arundinarieae	TWB	Arundinariinae	1030930268	b54a3b16-b648-41ab-bd6f-d3881895daac	Phyllostachys	25.175621	110.351669		CHN	Guangxi	1978	CN
1137	Arundinarieae	TWB	Arundinariinae	1030930274	b54a3b16-b648-41ab-bd6f-d3881895daac	Phyllostachys	24.813781	113.184435		CHN	Guangdong	1934	CN
1138	Arundinarieae	TWB	Arundinariinae	1030930292	b54a3b16-b648-41ab-bd6f-d3881895daac	Phyllostachys	24.846283	110.451522		CHN	Guangxi	1956	CN
1139	Arundinarieae	TWB	Arundinariinae	1030930176	b54a3b16-b648-41ab-bd6f-d3881895daac	Phyllostachys	23.226775	108.229301		CHN	Guangxi	1963	CN
1140	Arundinarieae	TWB	Arundinariinae	1030930195	b54a3b16-b648-41ab-bd6f-d3881895daac	Phyllostachys	31.375019	119.823343		CHN	Jiangsu	1962	CN
1141	Arundinarieae	TWB	Arundinariinae	1030923501	b54a3b16-b648-41ab-bd6f-d3881895daac	Phyllostachys	25.742153	110.040007		CHN	Guangxi	1982	CN
1142	Arundinarieae	TWB	Arundinariinae	4043857304	4515e736-fa02-44ee-9808-bf89445104fe	Phyllostachys	29.7	111.02		CHN	Jiangxi	1997	CN
1143	Arundinarieae	TWB	Arundinariinae	4043874010	4515e736-fa02-44ee-9808-bf89445104fe	Phyllostachys	29.15	105.38		CHN	Sichuan	1977	CN
1144	Arundinarieae	TWB	Arundinariinae	4043956730	4515e736-fa02-44ee-9808-bf89445104fe	Phyllostachys	33.43	109.15		CHN	Shaanxi	1973	CN
1145	Arundinarieae	TWB	Arundinariinae	4042997699	4515e736-fa02-44ee-9808-bf89445104fe	Phyllostachys	29.72	113.88		CHN	Hubei	1977	CN
1146	Arundinarieae	TWB	Arundinariinae	4042997719	4515e736-fa02-44ee-9808-bf89445104fe	Phyllostachys	24.52	117.37		CHN	Fujian	1976	CN
1147	Arundinarieae	TWB	Arundinariinae	4042997725	4515e736-fa02-44ee-9808-bf89445104fe	Phyllostachys	28	108.4		CHN	Guizhou	1964	CN
1148	Arundinarieae	TWB	Arundinariinae	4043870745	4515e736-fa02-44ee-9808-bf89445104fe	Phyllostachys	33.22	107.55		CHN	Shaanxi	1957	CN
1149	Arundinarieae	TWB	Arundinariinae	4042989781	4515e736-fa02-44ee-9808-bf89445104fe	Phyllostachys	33.05	111.85		CHN	Henan	1970	CN
1150	Arundinarieae	TWB	Arundinariinae	4043020443	4515e736-fa02-44ee-9808-bf89445104fe	Phyllostachys	26.08	113.93		CHN	Hunan	1977	CN
1151	Arundinarieae	TWB	Arundinariinae	4043050531	4515e736-fa02-44ee-9808-bf89445104fe	Phyllostachys	27.13	104.72		CHN	Guizhou	1973	CN
1152	Arundinarieae	TWB	Arundinariinae	4043096395	4515e736-fa02-44ee-9808-bf89445104fe	Phyllostachys	29.68	115.67		CHN	Jiangxi	1983	CN
1153	Arundinarieae	TWB	Arundinariinae	4043096397	4515e736-fa02-44ee-9808-bf89445104fe	Phyllostachys	25.07	109.25		CHN	Guangxi	1976	CN
1154	Arundinarieae	TWB	Arundinariinae	4043096409	4515e736-fa02-44ee-9808-bf89445104fe	Phyllostachys	25.98	107.87		CHN	Guizhou	1978	CN
1155	Arundinarieae	TWB	Arundinariinae	4043334279	4515e736-fa02-44ee-9808-bf89445104fe	Phyllostachys	29.6	114.52		CHN	Hubei	1974	CN
1156	Arundinarieae	TWB	Arundinariinae	4043470049	4515e736-fa02-44ee-9808-bf89445104fe	Phyllostachys	22.95	113.35		CHN	Guangdong	1937	CN
1157	Arundinarieae	TWB	Arundinariinae	4043470057	4515e736-fa02-44ee-9808-bf89445104fe	Phyllostachys	25.13	113.35		CHN	Guangdong	1932	CN
1158	Arundinarieae	TWB	Arundinariinae	4043503097	4515e736-fa02-44ee-9808-bf89445104fe	Phyllostachys	25.35	103.03		CHN	Yunnan	1991	CN
1159	Arundinarieae	TWB	Arundinariinae	4044098740	4515e736-fa02-44ee-9808-bf89445104fe	Phyllostachys	23.63	105.62		CHN	Yunnan	1960	CN
1160	Arundinarieae	TWB	Arundinariinae	4044098788	4515e736-fa02-44ee-9808-bf89445104fe	Phyllostachys	31	103.62		CHN	Sichuan	1984	CN
1161	Arundinarieae	TWB	Arundinariinae	4044098820	4515e736-fa02-44ee-9808-bf89445104fe	Phyllostachys	25.97	111.65		CHN	Hunan	1977	CN
1162	Arundinarieae	TWB	Arundinariinae	4044098822	4515e736-fa02-44ee-9808-bf89445104fe	Phyllostachys	30.03	120.87		CHN	Zhejiang	1977	CN
1163	Arundinarieae	TWB	Arundinariinae	4045061232	4515e736-fa02-44ee-9808-bf89445104fe	Phyllostachys	29.36	105.93		CHN	Chongqing	1976	CN
1164	Arundinarieae	TWB	Arundinariinae	4044115004	4515e736-fa02-44ee-9808-bf89445104fe	Phyllostachys	32.2	114.53		CHN	Henan	1977	CN
1165	Arundinarieae	TWB	Arundinariinae	4044209900	4515e736-fa02-44ee-9808-bf89445104fe	Phyllostachys	29.03	119.17		CHN	Zhejiang	1929	CN
1166	Arundinarieae	TWB	Arundinariinae	4044393846	4515e736-fa02-44ee-9808-bf89445104fe	Phyllostachys	31.03	121.22		CHN	Shanghai	1958	CN
1167	Arundinarieae	TWB	Arundinariinae	4044434668	4515e736-fa02-44ee-9808-bf89445104fe	Phyllostachys	30.57	114.3		CHN	Hubei	1957	CN
1168	Arundinarieae	TWB	Arundinariinae	4044509026	4515e736-fa02-44ee-9808-bf89445104fe	Phyllostachys	23.37	104.25		CHN	Yunnan	1963	CN
1169	Arundinarieae	TWB	Arundinariinae	4044692330	4515e736-fa02-44ee-9808-bf89445104fe	Phyllostachys	28.6	103.95		CHN	Yunnan	1973	CN
1170	Arundinarieae	TWB	Arundinariinae	4044692458	4515e736-fa02-44ee-9808-bf89445104fe	Phyllostachys	31.68	103.85		CHN	Sichuan	1934	CN
1171	Arundinarieae	TWB	Arundinariinae	4044759086	4515e736-fa02-44ee-9808-bf89445104fe	Phyllostachys	26.25	105.95		CHN	Guizhou	1980	CN
1172	Arundinarieae	TWB	Arundinariinae	4044873844	4515e736-fa02-44ee-9808-bf89445104fe	Phyllostachys	30.7	118.4		CHN	Anhui	1959	CN
1173	Arundinarieae	TWB	Arundinariinae	4045193823	4515e736-fa02-44ee-9808-bf89445104fe	Phyllostachys	26.72	114.27		CHN	Jiangxi	1979	CN
1174	Arundinarieae	TWB	Arundinariinae	4045468275	4515e736-fa02-44ee-9808-bf89445104fe	Phyllostachys	26.33	114.52		CHN	Jiangxi	1958	CN
1175	Arundinarieae	TWB	Arundinariinae	4045497803	4515e736-fa02-44ee-9808-bf89445104fe	Phyllostachys	26.22	111.63		CHN	Hunan	1942	CN
1176	Arundinarieae	TWB	Arundinariinae	4045231209	4515e736-fa02-44ee-9808-bf89445104fe	Phyllostachys	31.35	110.75		CHN	Hubei	1978	CN
1177	Arundinarieae	TWB	Arundinariinae	4045286115	4515e736-fa02-44ee-9808-bf89445104fe	Phyllostachys	27.1	106.73		CHN	Guizhou	1976	CN
1178	Arundinarieae	TWB	Arundinariinae	4045322081	4515e736-fa02-44ee-9808-bf89445104fe	Phyllostachys	33.78	120.25		CHN	Jiangsu	1984	CN
1179	Arundinarieae	TWB	Arundinariinae	4045440697	4515e736-fa02-44ee-9808-bf89445104fe	Phyllostachys	29.9	110.03		CHN	Hubei	1959	CN
1180	Arundinarieae	TWB	Arundinariinae	4045459217	4515e736-fa02-44ee-9808-bf89445104fe	Phyllostachys	24.05	105.07		CHN	Yunnan	1963	CN
1181	Arundinarieae	TWB	Arundinariinae	4045479025	4515e736-fa02-44ee-9808-bf89445104fe	Phyllostachys	26.68	106.65		CHN	Guizhou	1982	CN
1182	Arundinarieae	TWB	Arundinariinae	4045532163	4515e736-fa02-44ee-9808-bf89445104fe	Phyllostachys	34.28	107.75		CHN	Shaanxi	1976	CN
1183	Arundinarieae	TWB	Arundinariinae	4042985864	4515e736-fa02-44ee-9808-bf89445104fe	Phyllostachys	24.92	102.48		CHN	Yunnan	1976	CN
1184	Arundinarieae	TWB	Arundinariinae	4043780378	4515e736-fa02-44ee-9808-bf89445104fe	Phyllostachys	27.12	111.03		CHN	Hunan	2004	CN
1185	Arundinarieae	TWB	Arundinariinae	4044155106	4515e736-fa02-44ee-9808-bf89445104fe	Phyllostachys	30.27	120.13		CHN	Zhejiang	1978	CN
1186	Arundinarieae	TWB	Arundinariinae	4043026038	4515e736-fa02-44ee-9808-bf89445104fe	Phyllostachys	29.65	91.14		CHN	Hunan	1965	CN
1187	Arundinarieae	TWB	Arundinariinae	4043098272	4515e736-fa02-44ee-9808-bf89445104fe	Phyllostachys	28.6	119.27		CHN	Zhejiang	1929	CN
1188	Arundinarieae	TWB	Arundinariinae	4043113152	4515e736-fa02-44ee-9808-bf89445104fe	Phyllostachys	30.37	102.82		CHN	Sichuan	1936	CN
1189	Arundinarieae	TWB	Arundinariinae	4043466070	4515e736-fa02-44ee-9808-bf89445104fe	Phyllostachys	22.35	110.95		CHN	Guangdong	1934	CN
1190	Arundinarieae	TWB	Arundinariinae	4043782476	4515e736-fa02-44ee-9808-bf89445104fe	Phyllostachys	29.6	119.03		CHN	Zhejiang	1959	CN
1191	Arundinarieae	TWB	Arundinariinae	4043799198	4515e736-fa02-44ee-9808-bf89445104fe	Phyllostachys	26.9	117.17		CHN	Fujian	1978	CN
1192	Arundinarieae	TWB	Arundinariinae	4044011524	4515e736-fa02-44ee-9808-bf89445104fe	Phyllostachys	39.08	117.24		CHN	Shaanxi	1974	CN
1193	Arundinarieae	TWB	Arundinariinae	4044199663	4515e736-fa02-44ee-9808-bf89445104fe	Phyllostachys	24.07	114.2		CHN	Guangdong	1958	CN
1194	Arundinarieae	TWB	Arundinariinae	4044249563	4515e736-fa02-44ee-9808-bf89445104fe	Phyllostachys	28.9	111.48		CHN	Hunan	1973	CN
1195	Arundinarieae	TWB	Arundinariinae	4044282475	4515e736-fa02-44ee-9808-bf89445104fe	Phyllostachys	28.85	112.38		CHN	Hunan	1965	CN
1196	Arundinarieae	TWB	Arundinariinae	4044366693	4515e736-fa02-44ee-9808-bf89445104fe	Phyllostachys	31.17	120.63		CHN	Jiangsu	1984	CN
1197	Arundinarieae	TWB	Arundinariinae	4044478793	4515e736-fa02-44ee-9808-bf89445104fe	Phyllostachys	30.38	106.77		CHN	Sichuan	1959	CN
1198	Arundinarieae	TWB	Arundinariinae	4044492729	4515e736-fa02-44ee-9808-bf89445104fe	Phyllostachys	29.52	109.4		CHN	Hubei	1958	CN
1199	Arundinarieae	TWB	Arundinariinae	4044608453	4515e736-fa02-44ee-9808-bf89445104fe	Phyllostachys	29.98	109.48		CHN	Hubei	1958	CN
1200	Arundinarieae	TWB	Arundinariinae	4044721767	4515e736-fa02-44ee-9808-bf89445104fe	Phyllostachys	22.98	103.68		CHN	Yunnan	1978	CN
1201	Arundinarieae	TWB	Arundinariinae	4045051577	4515e736-fa02-44ee-9808-bf89445104fe	Phyllostachys	28.05	105.82		CHN	Sichuan	1962	CN
1202	Arundinarieae	TWB	Arundinariinae	4045052051	4515e736-fa02-44ee-9808-bf89445104fe	Phyllostachys	25.08	113.75		CHN	Guangdong	1958	CN
1203	Arundinarieae	TWB	Arundinariinae	4042992921	4515e736-fa02-44ee-9808-bf89445104fe	Phyllostachys	31.95	118.85		CHN	Jiangsu	1949	CN
1204	Arundinarieae	TWB	Arundinariinae	4042992937	4515e736-fa02-44ee-9808-bf89445104fe	Phyllostachys	29.8	119.67		CHN	Zhejiang	1980	CN
1205	Arundinarieae	TWB	Arundinariinae	4043504111	4515e736-fa02-44ee-9808-bf89445104fe	Phyllostachys	28.68	118.25		CHN	Jiangxi	1977	CN
1206	Arundinarieae	TWB	Arundinariinae	4044283725	4515e736-fa02-44ee-9808-bf89445104fe	Phyllostachys	29.65	121.4		CHN	Zhejiang	1958	CN
1207	Arundinarieae	TWB	Arundinariinae	4044283733	4515e736-fa02-44ee-9808-bf89445104fe	Phyllostachys	26.09	103.18		CHN	Zhejiang	1980	CN
1208	Arundinarieae	TWB	Arundinariinae	4042973859	4515e736-fa02-44ee-9808-bf89445104fe	Phyllostachys	27.25	112.73		CHN	Hunan	1948	CN
1209	Arundinarieae	TWB	Arundinariinae	4043100233	4515e736-fa02-44ee-9808-bf89445104fe	Phyllostachys	24.55	110.35		CHN	Guangxi	1976	CN
1210	Arundinarieae	TWB	Arundinariinae	4043297783	4515e736-fa02-44ee-9808-bf89445104fe	Phyllostachys	45.51	124.27		CHN	Shaanxi	1958	CN
1211	Arundinarieae	TWB	Arundinariinae	4043330301	4515e736-fa02-44ee-9808-bf89445104fe	Phyllostachys	24.95	114.07		CHN	Guangdong	1958	CN
1212	Arundinarieae	TWB	Arundinariinae	4042992878	4515e736-fa02-44ee-9808-bf89445104fe	Phyllostachys	30.47	111.18		CHN	Hubei	1979	CN
1213	Arundinarieae	TWB	Arundinariinae	4042992916	4515e736-fa02-44ee-9808-bf89445104fe	Phyllostachys	27.23	108.92		CHN	Guizhou	1991	CN
1214	Arundinarieae	TWB	Arundinariinae	4043504110	4515e736-fa02-44ee-9808-bf89445104fe	Phyllostachys	24.95	115.65		CHN	Jiangxi	1958	CN
1215	Arundinarieae	TWB	Arundinariinae	4044064308	4515e736-fa02-44ee-9808-bf89445104fe	Phyllostachys	30.98	104.28		CHN	Sichuan	1939	CN
1216	Arundinarieae	TWB	Arundinariinae	4044283720	4515e736-fa02-44ee-9808-bf89445104fe	Phyllostachys	27.76	118.04		CHN	Jiangsu	1974	CN
1217	Arundinarieae	TWB	Arundinariinae	4042973856	4515e736-fa02-44ee-9808-bf89445104fe	Phyllostachys	25.6	115.78		CHN	Jiangxi	1958	CN
1218	Arundinarieae	TWB	Arundinariinae	4043018952	4515e736-fa02-44ee-9808-bf89445104fe	Phyllostachys	26.73	110.63		CHN	Hunan	1977	CN
1219	Arundinarieae	TWB	Arundinariinae	4043100242	4515e736-fa02-44ee-9808-bf89445104fe	Phyllostachys	28.15	120.28		CHN	Zhejiang	1981	CN
1220	Arundinarieae	TWB	Arundinariinae	4043100248	4515e736-fa02-44ee-9808-bf89445104fe	Phyllostachys	28.17	105.43		CHN	Sichuan	1976	CN
1221	Arundinarieae	TWB	Arundinariinae	4043248336	4515e736-fa02-44ee-9808-bf89445104fe	Phyllostachys	28.27	103.57		CHN	Sichuan	1973	CN
1222	Arundinarieae	TWB	Arundinariinae	4043453896	4515e736-fa02-44ee-9808-bf89445104fe	Phyllostachys	25.03	102.67		CHN	Yunnan	1964	CN
1223	Arundinarieae	TWB	Arundinariinae	4043453900	4515e736-fa02-44ee-9808-bf89445104fe	Phyllostachys	29.36	90.75		CHN	Yunnan	1988	CN
1224	Arundinarieae	TWB	Arundinariinae	4043544656	4515e736-fa02-44ee-9808-bf89445104fe	Phyllostachys	27.75	103.88		CHN	Yunnan	1991	CN
1225	Arundinarieae	TWB	Arundinariinae	4043605844	4515e736-fa02-44ee-9808-bf89445104fe	Phyllostachys	28.55	115.93		CHN	Jiangxi		CN
1226	Arundinarieae	TWB	Arundinariinae	4043793930	4515e736-fa02-44ee-9808-bf89445104fe	Phyllostachys	25.4	114.35		CHN	Jiangxi	1962	CN
1227	Arundinarieae	TWB	Arundinariinae	4043821510	4515e736-fa02-44ee-9808-bf89445104fe	Phyllostachys	25.23	110.2		CHN	Guangxi	1953	CN
1228	Arundinarieae	TWB	Arundinariinae	4044246826	4515e736-fa02-44ee-9808-bf89445104fe	Phyllostachys	21.48	101.57		CHN	Yunnan	1964	CN
1229	Arundinarieae	TWB	Arundinariinae	4044246874	4515e736-fa02-44ee-9808-bf89445104fe	Phyllostachys	30.05	119.95		CHN	Zhejiang	1977	CN
1230	Arundinarieae	TWB	Arundinariinae	4044999880	4515e736-fa02-44ee-9808-bf89445104fe	Phyllostachys	21.53	107.97		CHN	Guangxi	1973	CN
1231	Arundinarieae	TWB	Arundinariinae	4044218208	4515e736-fa02-44ee-9808-bf89445104fe	Phyllostachys	26.83	116.83		CHN	Fujian		CN
1232	Arundinarieae	TWB	Arundinariinae	4044249556	4515e736-fa02-44ee-9808-bf89445104fe	Phyllostachys	32.7	112.83		CHN	Henan	1980	CN
1233	Arundinarieae	TWB	Arundinariinae	4044249582	4515e736-fa02-44ee-9808-bf89445104fe	Phyllostachys	32.13	115.03		CHN	Henan	1980	CN
1234	Arundinarieae	TWB	Arundinariinae	4044366678	4515e736-fa02-44ee-9808-bf89445104fe	Phyllostachys	26.08	103.18		CHN	Yunnan	1992	CN
1235	Arundinarieae	TWB	Arundinariinae	4044366680	4515e736-fa02-44ee-9808-bf89445104fe	Phyllostachys	38.25	114.2		CHN	Hebei	1976	CN
1236	Arundinarieae	TWB	Arundinariinae	4044721768	4515e736-fa02-44ee-9808-bf89445104fe	Phyllostachys	22.02	100.8		CHN	Yunnan	1964	CN
1237	Arundinarieae	TWB	Arundinariinae	4045051576	4515e736-fa02-44ee-9808-bf89445104fe	Phyllostachys	29.87	107.73		CHN	Chongqing	1964	CN
1238	Arundinarieae	TWB	Arundinariinae	4045192372	4515e736-fa02-44ee-9808-bf89445104fe	Phyllostachys	27.92	116.77		CHN	Jiangxi	1981	CN
1239	Arundinarieae	TWB	Arundinariinae	4044131388	4515e736-fa02-44ee-9808-bf89445104fe	Phyllostachys	23.63	112.43		CHN	Guangdong	1933	CN
1240	Arundinarieae	TWB	Arundinariinae	4042968572	4515e736-fa02-44ee-9808-bf89445104fe	Phyllostachys	27.3	116.92		CHN	Jiangxi	1958	CN
1241	Arundinarieae	TWB	Arundinariinae	4043043460	4515e736-fa02-44ee-9808-bf89445104fe	Phyllostachys	31.28	114.62		CHN	Hubei	1964	CN
1242	Arundinarieae	TWB	Arundinariinae	4043777968	4515e736-fa02-44ee-9808-bf89445104fe	Phyllostachys	31.73	105.93		CHN	Sichuan	1964	CN
1243	Arundinarieae	TWB	Arundinariinae	4043792416	4515e736-fa02-44ee-9808-bf89445104fe	Phyllostachys	32.53	117.67		CHN	Anhui	1959	CN
1244	Arundinarieae	TWB	Arundinariinae	4043919414	4515e736-fa02-44ee-9808-bf89445104fe	Phyllostachys	28.57	108.5		CHN	Guizhou	1928	CN
1245	Arundinarieae	TWB	Arundinariinae	4044979251	4515e736-fa02-44ee-9808-bf89445104fe	Phyllostachys	33.15	106.67		CHN	Shaanxi	1943	CN
1246	Arundinarieae	TWB	Arundinariinae	4045261651	4515e736-fa02-44ee-9808-bf89445104fe	Phyllostachys	25.42	110.32		CHN	Guangxi	1937	CN
1247	Arundinarieae	TWB	Arundinariinae	4044112653	4515e736-fa02-44ee-9808-bf89445104fe	Phyllostachys	35.08	112.93		CHN	Henan	1976	CN
1248	Arundinarieae	TWB	Arundinariinae	4044147479	4515e736-fa02-44ee-9808-bf89445104fe	Phyllostachys	26.43	110.85		CHN	Hunan	1968	CN
1249	Arundinarieae	TWB	Arundinariinae	4044230571	4515e736-fa02-44ee-9808-bf89445104fe	Phyllostachys	32.32	121.18		CHN	Jiangsu	1984	CN
1250	Arundinarieae	TWB	Arundinariinae	4044742603	4515e736-fa02-44ee-9808-bf89445104fe	Phyllostachys	26.38	108.07		CHN	Guizhou	1985	CN
1251	Arundinarieae	TWB	Arundinariinae	4045079755	4515e736-fa02-44ee-9808-bf89445104fe	Phyllostachys	39.95	116.3		CHN	Beijing	1930	CN
1252	Arundinarieae	TWB	Arundinariinae	4043008355	4515e736-fa02-44ee-9808-bf89445104fe	Phyllostachys	28.15	113.63		CHN	Hunan	1965	CN
1253	Arundinarieae	TWB	Arundinariinae	4043008363	4515e736-fa02-44ee-9808-bf89445104fe	Phyllostachys	29.47	109.43		CHN	Hunan	1958	CN
1254	Arundinarieae	TWB	Arundinariinae	4043421117	4515e736-fa02-44ee-9808-bf89445104fe	Phyllostachys	25.53	102.4		CHN	Yunnan	1964	CN
1255	Arundinarieae	TWB	Arundinariinae	4044957709	4515e736-fa02-44ee-9808-bf89445104fe	Phyllostachys	22.87	110.55		CHN	Guangxi	1956	CN
1256	Arundinarieae	TWB	Arundinariinae	4045401617	4515e736-fa02-44ee-9808-bf89445104fe	Phyllostachys	26.4	111.28		CHN	Hunan	1976	CN
1257	Arundinarieae	TWB	Arundinariinae	4044880671	4515e736-fa02-44ee-9808-bf89445104fe	Phyllostachys	26.65	118.17		CHN	Fujian	1924	CN
1258	Arundinarieae	TWB	Arundinariinae	1056718947	7e380070-f762-11e1-a439-00145eb45e9a	Phyllostachys	23.351747	113.411891		CHN	Guangdong	1876	CN
1259	Arundinarieae	TWB	Arundinariinae	1933838850	848f7570-f762-11e1-a439-00145eb45e9a	Pleioblastus	34.9189	135.5557		JPN	Kyoto Pref.	2002	JP
1260	Arundinarieae	TWB	Arundinariinae	1933943408	848f7570-f762-11e1-a439-00145eb45e9a	Pleioblastus	39.7275	141.0588		JPN	Iwate Pref.	1929	JP
1261	Arundinarieae	TWB	Arundinariinae	1933921925	848f7570-f762-11e1-a439-00145eb45e9a	Pleioblastus	35.7217	139.2086		JPN	Tokyo Pref.	1964	JP
1263	Arundinarieae	TWB	Arundinariinae	1934152944	848f7570-f762-11e1-a439-00145eb45e9a	Pleioblastus	35.2348	139.107		JPN	Kanagawa Pref.	1923	JP
1264	Arundinarieae	TWB	Arundinariinae	1933921924	848f7570-f762-11e1-a439-00145eb45e9a	Pleioblastus	36.311944	138.981944		JPN	Gunma Pref.	1966	JP
1265	Arundinarieae	TWB	Arundinariinae	1934098346	848f7570-f762-11e1-a439-00145eb45e9a	Pleioblastus	35.133333	134.666667		JPN	Hyogo Pref.	1988	JP
1267	Arundinarieae	TWB	Arundinariinae	1829458236	7a506a42-f762-11e1-a439-00145eb45e9a	Pleioblastus	39.68247	140.12103		JPN	Akita	1978	JP
1268	Arundinarieae	TWB	Arundinariinae	1829459259	7a506a42-f762-11e1-a439-00145eb45e9a	Pleioblastus	39.68868	140.11356		JPN	Akita	1978	JP
1270	Arundinarieae	TWB	Arundinariinae	1829458068	7a506a42-f762-11e1-a439-00145eb45e9a	Pleioblastus	39.82618	140.09558		JPN	Akita	1978	JP
1271	Arundinarieae	TWB	Arundinariinae	3412671902	7a506a42-f762-11e1-a439-00145eb45e9a	Pleioblastus	38.291621	140.833354		JPN	Miyagi	1980	JP
1272	Arundinarieae	TWB	Arundinariinae	1829457506	7a506a42-f762-11e1-a439-00145eb45e9a	Pleioblastus	39.95436	140.11864		JPN	Akita	1978	JP
1274	Arundinarieae	TWB	Arundinariinae	3323146658	7a506a42-f762-11e1-a439-00145eb45e9a	Pleioblastus	39.814594	140.064851		JPN	Akita	2003	JP
1275	Arundinarieae	TWB	Arundinariinae	3323146660	7a506a42-f762-11e1-a439-00145eb45e9a	Pleioblastus	40.0624	140.0126		JPN	Akita	2007	JP
1276	Arundinarieae	TWB	Arundinariinae	1829457532	7a506a42-f762-11e1-a439-00145eb45e9a	Pleioblastus	40.2308	140.04457		JPN	Akita	1973	JP
1277	Arundinarieae	TWB	Arundinariinae	1829459078	7a506a42-f762-11e1-a439-00145eb45e9a	Pleioblastus	39.452	140.54831		JPN	Akita	1992	JP
1278	Arundinarieae	TWB	Arundinariinae	3412671901	7a506a42-f762-11e1-a439-00145eb45e9a	Pleioblastus	38.226049	140.718457		JPN	Miyagi	1980	JP
1279	Arundinarieae	TWB	Arundinariinae	1829475066	7a506a42-f762-11e1-a439-00145eb45e9a	Pleioblastus	40.278577	140.528939		JPN	Akita	1995	JP
1280	Arundinarieae	TWB	Arundinariinae	1829459050	7a506a42-f762-11e1-a439-00145eb45e9a	Pleioblastus	40.23865	140.77184		JPN	Akita	1981	JP
1281	Arundinarieae	TWB	Arundinariinae	1829458080	7a506a42-f762-11e1-a439-00145eb45e9a	Pleioblastus	40.12561	140.36874		JPN	Akita	1977	JP
1282	Arundinarieae	TWB	Arundinariinae	1829457550	7a506a42-f762-11e1-a439-00145eb45e9a	Pleioblastus	40.30108	140.59398		JPN	Akita	1978	JP
1284	Arundinarieae	TWB	Arundinariinae	1828810606	4e287c72-c3f3-492c-ba43-d0fe8a97bba1	Pleioblastus	36.276528	136.497941		JPN	Ishikawa	1979	JP
1286	Arundinarieae	TWB	Arundinariinae	1829021522	861392fa-f762-11e1-a439-00145eb45e9a	Pleioblastus	38.9917	141.0519		JPN	Iwate	2014	JP
1287	Arundinarieae	TWB	Arundinariinae	1829021415	861392fa-f762-11e1-a439-00145eb45e9a	Pleioblastus	38.9904	141.0521		JPN	Iwate	2014	JP
1288	Arundinarieae	TWB	Arundinariinae	4521529693	652d4247-3120-477e-bbf4-75ab04efe1c0	Pleioblastus	38.25614	140.32858		JPN	Yamagata	1983	JP
1289	Arundinarieae	TWB	Arundinariinae	4521530142	652d4247-3120-477e-bbf4-75ab04efe1c0	Pleioblastus	38.761626	139.731228		JPN	Yamagata	1933	JP
1290	Arundinarieae	TWB	Arundinariinae	4521530075	652d4247-3120-477e-bbf4-75ab04efe1c0	Pleioblastus	38.144512	140.336971		JPN	Yamagata	1983	JP
1292	Arundinarieae	TWB	Arundinariinae	3412678108	652d4247-3120-477e-bbf4-75ab04efe1c0	Pleioblastus	38.378937	141.060775		JPN	Miyagi	1933	JP
1293	Arundinarieae	TWB	Arundinariinae	3412678077	652d4247-3120-477e-bbf4-75ab04efe1c0	Pleioblastus	38.059415	140.297726		JPN	Yamagata	1983	JP
1294	Arundinarieae	TWB	Arundinariinae	4521529934	652d4247-3120-477e-bbf4-75ab04efe1c0	Pleioblastus	38.835941	139.962415		JPN	Yamagata	1933	JP
1295	Arundinarieae	TWB	Arundinariinae	1835653608	652d4247-3120-477e-bbf4-75ab04efe1c0	Pleioblastus	39.0679	139.8968		JPN	Yamagata	2000	JP
1296	Arundinarieae	TWB	Arundinariinae	4521527527	652d4247-3120-477e-bbf4-75ab04efe1c0	Pleioblastus	38.228532	140.356049		JPN	Yamagata	1987	JP
1297	Arundinarieae	TWB	Arundinariinae	3412678105	652d4247-3120-477e-bbf4-75ab04efe1c0	Pleioblastus	38.636328	139.704337		JPN	Yamagata	1936	JP
1298	Arundinarieae	TWB	Arundinariinae	1835649953	652d4247-3120-477e-bbf4-75ab04efe1c0	Pleioblastus	37.9785	140.1594		JPN	Yamagata	2006	JP
1299	Arundinarieae	TWB	Arundinariinae	3412678102	652d4247-3120-477e-bbf4-75ab04efe1c0	Pleioblastus	37.8606	139.707685		JPN	Yamagata	1933	JP
1301	Arundinarieae	TWB	Arundinariinae	4521532063	652d4247-3120-477e-bbf4-75ab04efe1c0	Pleioblastus	38.21486	140.3491		JPN	Yamagata	1932	JP
1302	Arundinarieae	TWB	Arundinariinae	3412678071	652d4247-3120-477e-bbf4-75ab04efe1c0	Pleioblastus	38.251261	140.365398		JPN	Yamagata	1970	JP
1303	Arundinarieae	TWB	Arundinariinae	3412678074	652d4247-3120-477e-bbf4-75ab04efe1c0	Pleioblastus	38.232963	140.358937		JPN	Yamagata	1936	JP
1304	Arundinarieae	TWB	Arundinariinae	4521527792	652d4247-3120-477e-bbf4-75ab04efe1c0	Pleioblastus	38.25525	140.34023		JPN	Yamagata	1937	JP
1305	Arundinarieae	TWB	Arundinariinae	4042862894	780977d6-1cdb-4804-904f-9303cce8b4a1	Pleioblastus	38.09	140.5		JPN		2020	JP
1306	Arundinarieae	TWB	Arundinariinae	4042756092	780977d6-1cdb-4804-904f-9303cce8b4a1	Pleioblastus	33.16	133.12		JPN		2012	JP
1309	Arundinarieae	TWB	Arundinariinae	4042931678	780977d6-1cdb-4804-904f-9303cce8b4a1	Pleioblastus	33.15	133.1		JPN		2012	JP
1314	Arundinarieae	TWB	Arundinariinae	4042917741	780977d6-1cdb-4804-904f-9303cce8b4a1	Pleioblastus	33.26	133.23		JPN		2010	JP
1316	Arundinarieae	TWB	Arundinariinae	4042782767	780977d6-1cdb-4804-904f-9303cce8b4a1	Pleioblastus	35.57	139.32		JPN		2009	JP
1317	Arundinarieae	TWB	Arundinariinae	4042915470	780977d6-1cdb-4804-904f-9303cce8b4a1	Pleioblastus	35.95	139.47		JPN		2010	JP
1318	Arundinarieae	TWB	Arundinariinae	4042906839	780977d6-1cdb-4804-904f-9303cce8b4a1	Pleioblastus	33.16	133.14		JPN		2012	JP
1319	Arundinarieae	TWB	Arundinariinae	4042821826	780977d6-1cdb-4804-904f-9303cce8b4a1	Pleioblastus	35.58	139.48		JPN	Momura Inagi City Tokyo	2012	JP
1320	Arundinarieae	TWB	Arundinariinae	891705131	29d56be4-2b76-4a05-887d-633a3c6a9a83	Pleioblastus	25.017222	121.522222		TWN		1927	TW
1321	Arundinarieae	TWB	Arundinariinae	891705105	29d56be4-2b76-4a05-887d-633a3c6a9a83	Pleioblastus	25.082778	121.558889		TWN		1957	TW
1322	Arundinarieae	TWB	Arundinariinae	891705121	29d56be4-2b76-4a05-887d-633a3c6a9a83	Pleioblastus	25.046111	121.511944		TWN		1922	TW
1323	Arundinarieae	TWB	Arundinariinae	891705127	29d56be4-2b76-4a05-887d-633a3c6a9a83	Pleioblastus	25.136944	121.543333		TWN		1932	TW
1324	Arundinarieae	TWB	Arundinariinae	891624412	29d56be4-2b76-4a05-887d-633a3c6a9a83	Pleioblastus	23.6675	120.786389		TWN		1978	TW
1325	Arundinarieae	TWB	Arundinariinae	4521431729	30ee10f3-8bf9-480e-a355-25d2fe194130	Pleioblastus	43.0566405	141.5025115	688.0	JPN	Hokkaido	2016	JP
1326	Arundinarieae	TWB	Arundinariinae	1830394124	16889455-cf40-4269-a108-77339a42075c	Pleioblastus	35.083956	137.216427		JPN	Aichi	2002	JP
1327	Arundinarieae	TWB	Arundinariinae	2576073685	16889455-cf40-4269-a108-77339a42075c	Pleioblastus	35.162071	137.251744		JPN	Aichi	2009	JP
1328	Arundinarieae	TWB	Arundinariinae	2576072239	16889455-cf40-4269-a108-77339a42075c	Pleioblastus	35.182601	137.272739		JPN	Aichi	2009	JP
1329	Arundinarieae	TWB	Arundinariinae	4055804351	28376ca6-95d7-4ebb-b487-ccf4704ef4f7	Pleioblastus	33.6	130.533333		JPN	Fukuoka	1970	JP
1330	Arundinarieae	TWB	Arundinariinae	4522309630	28376ca6-95d7-4ebb-b487-ccf4704ef4f7	Pleioblastus	34.475278	136.684722		JPN	Mie	2011	JP
1331	Arundinarieae	TWB	Arundinariinae	4522310090	28376ca6-95d7-4ebb-b487-ccf4704ef4f7	Pleioblastus	38.234722	140.834722		JPN	Miyagi	1989	JP
1332	Arundinarieae	TWB	Arundinariinae	4522310098	28376ca6-95d7-4ebb-b487-ccf4704ef4f7	Pleioblastus	35.193889	137.113333		JPN	Aichi	2010	JP
1333	Arundinarieae	TWB	Arundinariinae	4522310129	28376ca6-95d7-4ebb-b487-ccf4704ef4f7	Pleioblastus	34.486667	136.752222		JPN	Mie	2011	JP
1334	Arundinarieae	TWB	Arundinariinae	4055809246	28376ca6-95d7-4ebb-b487-ccf4704ef4f7	Pleioblastus	37.998611	140.778611		JPN	Miyagi	2018	JP
1335	Arundinarieae	TWB	Arundinariinae	4522310188	28376ca6-95d7-4ebb-b487-ccf4704ef4f7	Pleioblastus	37.688889	140.877778		JPN	Fukushima	1995	JP
1336	Arundinarieae	TWB	Arundinariinae	4055803285	28376ca6-95d7-4ebb-b487-ccf4704ef4f7	Pleioblastus	37.133333	138.2		JPN	Niigata	1951	JP
1338	Arundinarieae	TWB	Arundinariinae	4055804347	28376ca6-95d7-4ebb-b487-ccf4704ef4f7	Pleioblastus	34.133333	135.216667		JPN	Wakayama	1973	JP
1339	Arundinarieae	TWB	Arundinariinae	4055799443	28376ca6-95d7-4ebb-b487-ccf4704ef4f7	Pleioblastus	35.519444	136.247222		JPN	Shiga	1994	JP
1340	Arundinarieae	TWB	Arundinariinae	4055810458	28376ca6-95d7-4ebb-b487-ccf4704ef4f7	Pleioblastus	37.1	138.25		JPN	Niigata	1965	JP
1341	Arundinarieae	TWB	Arundinariinae	4055804346	28376ca6-95d7-4ebb-b487-ccf4704ef4f7	Pleioblastus	32.766667	130.616667		JPN	Kumamoto	1981	JP
1342	Arundinarieae	TWB	Arundinariinae	4055810637	28376ca6-95d7-4ebb-b487-ccf4704ef4f7	Pleioblastus	34.05	136.183333		JPN	Mie	1973	JP
1343	Arundinarieae	TWB	Arundinariinae	4522313688	28376ca6-95d7-4ebb-b487-ccf4704ef4f7	Pleioblastus	32.318333	131.070556		JPN	Kumamoto	2011	JP
1344	Arundinarieae	TWB	Arundinariinae	4055810934	28376ca6-95d7-4ebb-b487-ccf4704ef4f7	Pleioblastus	34.7	135.166667		JPN	Hyogo	1967	JP
1345	Arundinarieae	TWB	Arundinariinae	4055803221	28376ca6-95d7-4ebb-b487-ccf4704ef4f7	Pleioblastus	40.246111	141.270278		JPN	Iwate	2018	JP
1346	Arundinarieae	TWB	Arundinariinae	4055804355	28376ca6-95d7-4ebb-b487-ccf4704ef4f7	Pleioblastus	33.683333	130.466667		JPN	Fukuoka	1971	JP
1347	Arundinarieae	TWB	Arundinariinae	4522314037	28376ca6-95d7-4ebb-b487-ccf4704ef4f7	Pleioblastus	32.986111	130.091667		JPN	Saga	1998	JP
1348	Arundinarieae	TWB	Arundinariinae	4055808888	28376ca6-95d7-4ebb-b487-ccf4704ef4f7	Pleioblastus	33.566667	133.483333		JPN	Kochi	1992	JP
1349	Arundinarieae	TWB	Arundinariinae	4522315599	28376ca6-95d7-4ebb-b487-ccf4704ef4f7	Pleioblastus	35.40641	137.82643		JPN	Nagano	1932	JP
1350	Arundinarieae	TWB	Arundinariinae	4522315869	28376ca6-95d7-4ebb-b487-ccf4704ef4f7	Pleioblastus	35.033333	133.4		JPN	Okayama	1972	JP
1354	Arundinarieae	TWB	Arundinariinae	4522316184	28376ca6-95d7-4ebb-b487-ccf4704ef4f7	Pleioblastus	38.983333	141.1		JPN	Iwate	1956	JP
1355	Arundinarieae	TWB	Arundinariinae	4055810913	28376ca6-95d7-4ebb-b487-ccf4704ef4f7	Pleioblastus	34.233333	131.3		JPN	Yamaguchi	1968	JP
1357	Arundinarieae	TWB	Arundinariinae	4055804373	28376ca6-95d7-4ebb-b487-ccf4704ef4f7	Pleioblastus	33.616667	134.35		JPN	Tokushima	1971	JP
1361	Arundinarieae	TWB	Arundinariinae	4055809242	28376ca6-95d7-4ebb-b487-ccf4704ef4f7	Pleioblastus	37.998889	140.778889		JPN	Miyagi	2018	JP
1363	Arundinarieae	TWB	Arundinariinae	4522319435	28376ca6-95d7-4ebb-b487-ccf4704ef4f7	Pleioblastus	35.508333	136.243056		JPN	Shiga	1994	JP
1364	Arundinarieae	TWB	Arundinariinae	4055810945	28376ca6-95d7-4ebb-b487-ccf4704ef4f7	Pleioblastus	34.85	135.466667		JPN	Osaka	1935	JP
1365	Arundinarieae	TWB	Arundinariinae	4055810651	28376ca6-95d7-4ebb-b487-ccf4704ef4f7	Pleioblastus	34.866667	138.916667		JPN	Shizuoka	1965	JP
1366	Arundinarieae	TWB	Arundinariinae	4055810911	28376ca6-95d7-4ebb-b487-ccf4704ef4f7	Pleioblastus	34.666667	135.116667		JPN	Hyogo	1966	JP
1367	Arundinarieae	TWB	Arundinariinae	4522320241	28376ca6-95d7-4ebb-b487-ccf4704ef4f7	Pleioblastus	35.033333	133.366667		JPN	Okayama	1972	JP
1368	Arundinarieae	TWB	Arundinariinae	4055806360	28376ca6-95d7-4ebb-b487-ccf4704ef4f7	Pleioblastus	33.766667	132.95		JPN	Ehime	1986	JP
1369	Arundinarieae	TWB	Arundinariinae	4055804371	28376ca6-95d7-4ebb-b487-ccf4704ef4f7	Pleioblastus	34.066667	134.283333		JPN	Tokushima	1968	JP
1371	Arundinarieae	TWB	Arundinariinae	4055810984	28376ca6-95d7-4ebb-b487-ccf4704ef4f7	Pleioblastus	33.916667	132.883333		JPN	Ehime	1978	JP
1372	Arundinarieae	TWB	Arundinariinae	4055810942	28376ca6-95d7-4ebb-b487-ccf4704ef4f7	Pleioblastus	34.816667	135.3		JPN	Hyogo	1935	JP
1373	Arundinarieae	TWB	Arundinariinae	4522321030	28376ca6-95d7-4ebb-b487-ccf4704ef4f7	Pleioblastus	37.15	140.6		JPN	Fukushima	2005	JP
1374	Arundinarieae	TWB	Arundinariinae	4055804596	28376ca6-95d7-4ebb-b487-ccf4704ef4f7	Pleioblastus	34.343056	132.46		JPN	Hiroshima	2018	JP
1375	Arundinarieae	TWB	Arundinariinae	4522321470	28376ca6-95d7-4ebb-b487-ccf4704ef4f7	Pleioblastus	34.458611	136.6575		JPN	Mie	2011	JP
1376	Arundinarieae	TWB	Arundinariinae	4055804365	28376ca6-95d7-4ebb-b487-ccf4704ef4f7	Pleioblastus	34	133.583333		JPN	Ehime	1965	JP
1378	Arundinarieae	TWB	Arundinariinae	4522321946	28376ca6-95d7-4ebb-b487-ccf4704ef4f7	Pleioblastus	35	133.183333		JPN	Hiroshima	1972	JP
1379	Arundinarieae	TWB	Arundinariinae	4055796895	28376ca6-95d7-4ebb-b487-ccf4704ef4f7	Pleioblastus	36.933333	138.318056		JPN	Niigata	1963	JP
1380	Arundinarieae	TWB	Arundinariinae	4522322498	28376ca6-95d7-4ebb-b487-ccf4704ef4f7	Pleioblastus	38.816667	140.833333		JPN	Miyagi	1976	JP
1381	Arundinarieae	TWB	Arundinariinae	4055810968	28376ca6-95d7-4ebb-b487-ccf4704ef4f7	Pleioblastus	34.783333	135.283333		JPN	Hyogo	1966	JP
1382	Arundinarieae	TWB	Arundinariinae	4522323308	28376ca6-95d7-4ebb-b487-ccf4704ef4f7	Pleioblastus	33.566667	133.516667		JPN	Kochi	1994	JP
1383	Arundinarieae	TWB	Arundinariinae	4055810915	28376ca6-95d7-4ebb-b487-ccf4704ef4f7	Pleioblastus	33.916667	132.816667		JPN	Ehime	1978	JP
1384	Arundinarieae	TWB	Arundinariinae	4522324383	28376ca6-95d7-4ebb-b487-ccf4704ef4f7	Pleioblastus	37.983333	140.6		JPN	Miyagi	1978	JP
1385	Arundinarieae	TWB	Arundinariinae	4055810663	28376ca6-95d7-4ebb-b487-ccf4704ef4f7	Pleioblastus	34.666667	135.1		JPN	Hyogo	1966	JP
1386	Arundinarieae	TWB	Arundinariinae	4522324872	28376ca6-95d7-4ebb-b487-ccf4704ef4f7	Pleioblastus	34.033333	134.516667		JPN	Tokushima	2017	JP
1387	Arundinarieae	TWB	Arundinariinae	4055810940	28376ca6-95d7-4ebb-b487-ccf4704ef4f7	Pleioblastus	34.533333	132.483333		JPN	Hiroshima	1931	JP
1389	Arundinarieae	TWB	Arundinariinae	4055804349	28376ca6-95d7-4ebb-b487-ccf4704ef4f7	Pleioblastus	33.55	130.316667		JPN	Fukuoka	1971	JP
1390	Arundinarieae	TWB	Arundinariinae	4055810609	28376ca6-95d7-4ebb-b487-ccf4704ef4f7	Pleioblastus	34.783333	135.266667		JPN	Hyogo	1966	JP
1392	Arundinarieae	TWB	Arundinariinae	4055804353	28376ca6-95d7-4ebb-b487-ccf4704ef4f7	Pleioblastus	33.8	130.583333		JPN	Fukuoka	1970	JP
1393	Arundinarieae	TWB	Arundinariinae	4055810917	28376ca6-95d7-4ebb-b487-ccf4704ef4f7	Pleioblastus	34.016667	133.033333		JPN	Ehime	1981	JP
1394	Arundinarieae	TWB	Arundinariinae	1830686252	869b5244-f762-11e1-a439-00145eb45e9a	Pleioblastus	33.716667	133.75		JPN	Kochi	2004	JP
1395	Arundinarieae	TWB	Arundinariinae	3324225924	869b5244-f762-11e1-a439-00145eb45e9a	Pleioblastus	33.654167	133.59375		JPN	Kochi	2002	JP
1396	Arundinarieae	TWB	Arundinariinae	3324225925	869b5244-f762-11e1-a439-00145eb45e9a	Pleioblastus	33.0125	132.88125		JPN	Kochi	2001	JP
1397	Arundinarieae	TWB	Arundinariinae	1830686271	869b5244-f762-11e1-a439-00145eb45e9a	Pleioblastus	33.733333	133.9		JPN	Kochi	2004	JP
1398	Arundinarieae	TWB	Arundinariinae	1830678973	869b5244-f762-11e1-a439-00145eb45e9a	Pleioblastus	33.75	133.616667		JPN	Kochi	2005	JP
1399	Arundinarieae	TWB	Arundinariinae	1830679031	869b5244-f762-11e1-a439-00145eb45e9a	Pleioblastus	33.533333	133.516667		JPN	Kochi	2005	JP
1400	Arundinarieae	TWB	Arundinariinae	1830686283	869b5244-f762-11e1-a439-00145eb45e9a	Pleioblastus	33.733333	133.55		JPN	Kochi	2004	JP
1401	Arundinarieae	TWB	Arundinariinae	3413603274	869b5244-f762-11e1-a439-00145eb45e9a	Pleioblastus	33.565859	133.366158	707.0	JPN	Kochi	2001	JP
1402	Arundinarieae	TWB	Arundinariinae	2244522555	869b5244-f762-11e1-a439-00145eb45e9a	Pleioblastus	33.2	133.133333		JPN	Kochi	2002	JP
1403	Arundinarieae	TWB	Arundinariinae	3413607866	869b5244-f762-11e1-a439-00145eb45e9a	Pleioblastus	33.757506	133.566139	707.0	JPN	Kochi	2002	JP
1404	Arundinarieae	TWB	Arundinariinae	1830686286	869b5244-f762-11e1-a439-00145eb45e9a	Pleioblastus	33.533333	133.916667		JPN	Kochi	2004	JP
1405	Arundinarieae	TWB	Arundinariinae	1830686904	869b5244-f762-11e1-a439-00145eb45e9a	Pleioblastus	33.483333	133.133333		JPN	Kochi	2004	JP
1406	Arundinarieae	TWB	Arundinariinae	3324229444	869b5244-f762-11e1-a439-00145eb45e9a	Pleioblastus	33.579167	133.63125		JPN	Kochi	2002	JP
1407	Arundinarieae	TWB	Arundinariinae	1830690143	869b5244-f762-11e1-a439-00145eb45e9a	Pleioblastus	33.116667	132.816667		JPN	Kochi	2003	JP
1408	Arundinarieae	TWB	Arundinariinae	3413607845	869b5244-f762-11e1-a439-00145eb45e9a	Pleioblastus	32.990917	132.916214	707.0	JPN	Kochi	2001	JP
1409	Arundinarieae	TWB	Arundinariinae	1830673589	869b5244-f762-11e1-a439-00145eb45e9a	Pleioblastus	33.233333	132.983333		JPN	Kochi	2006	JP
1410	Arundinarieae	TWB	Arundinariinae	1830679041	869b5244-f762-11e1-a439-00145eb45e9a	Pleioblastus	33.516667	133.583333		JPN	Kochi	2005	JP
1411	Arundinarieae	TWB	Arundinariinae	1830659657	869b5244-f762-11e1-a439-00145eb45e9a	Pleioblastus	33.5125	133.91875		JPN	Pref. Kochi	1987	JP
1412	Arundinarieae	TWB	Arundinariinae	4054065097	869b5244-f762-11e1-a439-00145eb45e9a	Pleioblastus	33.5242	133.503647	707.0	JPN	Kochi	1982	JP
1413	Arundinarieae	TWB	Arundinariinae	4054066218	869b5244-f762-11e1-a439-00145eb45e9a	Pleioblastus	33.082565	132.678735	707.0	JPN	Kochi	1984	JP
1414	Arundinarieae	TWB	Arundinariinae	1830670941	869b5244-f762-11e1-a439-00145eb45e9a	Pleioblastus	33.533333	133.533333		JPN	Kochi	2006	JP
1415	Arundinarieae	TWB	Arundinariinae	3413607864	869b5244-f762-11e1-a439-00145eb45e9a	Pleioblastus	33.490869	133.378657	707.0	JPN	Kochi	2001	JP
1416	Arundinarieae	TWB	Arundinariinae	1830690550	869b5244-f762-11e1-a439-00145eb45e9a	Pleioblastus	32.9	132.75		JPN	Kochi	2003	JP
1417	Arundinarieae	TWB	Arundinariinae	3413607862	869b5244-f762-11e1-a439-00145eb45e9a	Pleioblastus	33.174235	133.141186	707.0	JPN	Kochi	2002	JP
1418	Arundinarieae	TWB	Arundinariinae	1830686932	869b5244-f762-11e1-a439-00145eb45e9a	Pleioblastus	33.533333	133.6		JPN	Kochi	2004	JP
1420	Arundinarieae	TWB	Arundinariinae	3413607870	869b5244-f762-11e1-a439-00145eb45e9a	Pleioblastus	33.615861	133.753621	707.0	JPN	Kochi	2002	JP
1422	Arundinarieae	TWB	Arundinariinae	3413607847	869b5244-f762-11e1-a439-00145eb45e9a	Pleioblastus	33.032578	132.853719	707.0	JPN	Kochi	2001	JP
1423	Arundinarieae	TWB	Arundinariinae	3413603298	869b5244-f762-11e1-a439-00145eb45e9a	Pleioblastus	33.007578	132.778727	707.0	JPN	Kochi	2003	JP
1425	Arundinarieae	TWB	Arundinariinae	1830686261	869b5244-f762-11e1-a439-00145eb45e9a	Pleioblastus	33.766667	133.283333		JPN	Kochi	2004	JP
1426	Arundinarieae	TWB	Arundinariinae	1830669402	869b5244-f762-11e1-a439-00145eb45e9a	Pleioblastus	35.36839	139.39177		JPN	Kanagawa	1916	JP
1427	Arundinarieae	TWB	Arundinariinae	3413607869	869b5244-f762-11e1-a439-00145eb45e9a	Pleioblastus	33.665857	133.828612	707.0	JPN	Kochi	2002	JP
1428	Arundinarieae	TWB	Arundinariinae	1830667927	869b5244-f762-11e1-a439-00145eb45e9a	Pleioblastus	34.77696	134.21892		JPN	Okayama	1906	JP
1429	Arundinarieae	TWB	Arundinariinae	3413603273	869b5244-f762-11e1-a439-00145eb45e9a	Pleioblastus	32.882593	132.866221	707.0	JPN	Kochi	2003	JP
1430	Arundinarieae	TWB	Arundinariinae	1830649358	869b5244-f762-11e1-a439-00145eb45e9a	Pleioblastus	33.5875	133.59375		JPN	Pref. Kochi	1992	JP
1431	Arundinarieae	TWB	Arundinariinae	3413607956	869b5244-f762-11e1-a439-00145eb45e9a	Pleioblastus	33.599196	133.741123	707.0	JPN	Kochi	2001	JP
1432	Arundinarieae	TWB	Arundinariinae	1830686249	869b5244-f762-11e1-a439-00145eb45e9a	Pleioblastus	33.483333	133.516667		JPN	Kochi	2004	JP
1433	Arundinarieae	TWB	Arundinariinae	2244521979	869b5244-f762-11e1-a439-00145eb45e9a	Pleioblastus	33.333333	133.25		JPN	Kochi	2002	JP
1434	Arundinarieae	TWB	Arundinariinae	1830673766	869b5244-f762-11e1-a439-00145eb45e9a	Pleioblastus	32.95	132.866667		JPN	Kochi	2006	JP
1435	Arundinarieae	TWB	Arundinariinae	3413607955	869b5244-f762-11e1-a439-00145eb45e9a	Pleioblastus	33.157568	133.016201	707.0	JPN	Kochi	2002	JP
1436	Arundinarieae	TWB	Arundinariinae	3413607861	869b5244-f762-11e1-a439-00145eb45e9a	Pleioblastus	33.457539	133.303664	707.0	JPN	Kochi	2001	JP
1437	Arundinarieae	TWB	Arundinariinae	1830686949	869b5244-f762-11e1-a439-00145eb45e9a	Pleioblastus	33.55	134.033333		JPN	Kochi	2004	JP
1438	Arundinarieae	TWB	Arundinariinae	3324227694	869b5244-f762-11e1-a439-00145eb45e9a	Pleioblastus	33.520833	133.44375		JPN	Kochi	2001	JP
1441	Arundinarieae	TWB	Arundinariinae	1830686267	869b5244-f762-11e1-a439-00145eb45e9a	Pleioblastus	33.683333	133.816667		JPN	Kochi	2004	JP
1442	Arundinarieae	TWB	Arundinariinae	1830686253	869b5244-f762-11e1-a439-00145eb45e9a	Pleioblastus	33.583333	133.166667		JPN	Kochi	2004	JP
1443	Arundinarieae	TWB	Arundinariinae	1830673561	869b5244-f762-11e1-a439-00145eb45e9a	Pleioblastus	33.383333	133.083333		JPN	Kochi	2006	JP
1445	Arundinarieae	TWB	Arundinariinae	1830667945	869b5244-f762-11e1-a439-00145eb45e9a	Pleioblastus	34.74413	137.38991		JPN	Aichi		JP
1446	Arundinarieae	TWB	Arundinariinae	1830686211	869b5244-f762-11e1-a439-00145eb45e9a	Pleioblastus	32.95	132.85		JPN	Kochi	2004	JP
1447	Arundinarieae	TWB	Arundinariinae	3324225930	869b5244-f762-11e1-a439-00145eb45e9a	Pleioblastus	33.620833	133.50625		JPN	Kochi	2001	JP
1448	Arundinarieae	TWB	Arundinariinae	3413607842	869b5244-f762-11e1-a439-00145eb45e9a	Pleioblastus	33.265892	133.228675	707.0	JPN	Kochi	2002	JP
1449	Arundinarieae	TWB	Arundinariinae	3413607868	869b5244-f762-11e1-a439-00145eb45e9a	Pleioblastus	33.465872	133.328662	707.0	JPN	Kochi	2001	JP
1450	Arundinarieae	TWB	Arundinariinae	3413603284	869b5244-f762-11e1-a439-00145eb45e9a	Pleioblastus	33.540869	133.628633	707.0	JPN	Kochi	2001	JP
1451	Arundinarieae	TWB	Arundinariinae	4054071323	869b5244-f762-11e1-a439-00145eb45e9a	Pleioblastus	33.290883	132.941204	707.0	JPN	Kochi	1990	JP
1452	Arundinarieae	TWB	Arundinariinae	1830679033	869b5244-f762-11e1-a439-00145eb45e9a	Pleioblastus	33.516667	133.916667		JPN	Kochi	2005	JP
1453	Arundinarieae	TWB	Arundinariinae	1830686954	869b5244-f762-11e1-a439-00145eb45e9a	Pleioblastus	33.766667	133.633333		JPN	Kochi	2004	JP
1454	Arundinarieae	TWB	Arundinariinae	4054066101	869b5244-f762-11e1-a439-00145eb45e9a	Pleioblastus	33.590862	133.591136	707.0	JPN	Kochi	1983	JP
1455	Arundinarieae	TWB	Arundinariinae	3324225926	869b5244-f762-11e1-a439-00145eb45e9a	Pleioblastus	33.620833	133.66875		JPN	Kochi	2002	JP
1456	Arundinarieae	TWB	Arundinariinae	3324225921	869b5244-f762-11e1-a439-00145eb45e9a	Pleioblastus	33.5875	133.70625		JPN	Kochi	2002	JP
1457	Arundinarieae	TWB	Arundinariinae	3324225929	869b5244-f762-11e1-a439-00145eb45e9a	Pleioblastus	33.479167	133.41875		JPN	Kochi	2002	JP
1458	Arundinarieae	TWB	Arundinariinae	3413607844	869b5244-f762-11e1-a439-00145eb45e9a	Pleioblastus	33.607524	133.491146	707.0	JPN	Kochi	2001	JP
1461	Arundinarieae	TWB	Arundinariinae	3413607867	869b5244-f762-11e1-a439-00145eb45e9a	Pleioblastus	33.232562	133.178679	707.0	JPN	Kochi	2002	JP
1462	Arundinarieae	TWB	Arundinariinae	3324229893	869b5244-f762-11e1-a439-00145eb45e9a	Pleioblastus	33.470833	133.48125		JPN	Kochi	2001	JP
1463	Arundinarieae	TWB	Arundinariinae	2244521683	869b5244-f762-11e1-a439-00145eb45e9a	Pleioblastus	33.3	133.25		JPN	Kochi	2002	JP
1464	Arundinarieae	TWB	Arundinariinae	1830686277	869b5244-f762-11e1-a439-00145eb45e9a	Pleioblastus	33.45	134.016667		JPN	Kochi	2004	JP
1465	Arundinarieae	TWB	Arundinariinae	3324225927	869b5244-f762-11e1-a439-00145eb45e9a	Pleioblastus	33.6125	133.66875		JPN	Kochi	2001	JP
1466	Arundinarieae	TWB	Arundinariinae	1830667956	869b5244-f762-11e1-a439-00145eb45e9a	Pleioblastus	35.45854	139.5887		JPN	Kanagawa	1911	JP
1467	Arundinarieae	TWB	Arundinariinae	1830686238	869b5244-f762-11e1-a439-00145eb45e9a	Pleioblastus	33.383333	134.183333		JPN	Kochi	2004	JP
1468	Arundinarieae	TWB	Arundinariinae	1830690917	869b5244-f762-11e1-a439-00145eb45e9a	Pleioblastus	33.266667	133.083333		JPN	Kochi	2003	JP
1469	Arundinarieae	TWB	Arundinariinae	3413607865	869b5244-f762-11e1-a439-00145eb45e9a	Pleioblastus	33.4992	133.316163	707.0	JPN	Kochi	2001	JP
1472	Arundinarieae	TWB	Arundinariinae	1830686955	869b5244-f762-11e1-a439-00145eb45e9a	Pleioblastus	33.733333	133.566667		JPN	Kochi	2004	JP
1473	Arundinarieae	TWB	Arundinariinae	1830673788	869b5244-f762-11e1-a439-00145eb45e9a	Pleioblastus	33.716667	133.566667		JPN	Kochi	2006	JP
1474	Arundinarieae	TWB	Arundinariinae	1830686279	869b5244-f762-11e1-a439-00145eb45e9a	Pleioblastus	33.383333	133.016667		JPN	Kochi	2004	JP
1475	Arundinarieae	TWB	Arundinariinae	1830667986	869b5244-f762-11e1-a439-00145eb45e9a	Pleioblastus	35.76625	139.59155		JPN	Tokyo		JP
1476	Arundinarieae	TWB	Arundinariinae	1830686254	869b5244-f762-11e1-a439-00145eb45e9a	Pleioblastus	33.816667	133.783333		JPN	Kochi	2004	JP
1477	Arundinarieae	TWB	Arundinariinae	3413603279	869b5244-f762-11e1-a439-00145eb45e9a	Pleioblastus	32.899253	132.753733	707.0	JPN	Kochi	2003	JP
1478	Arundinarieae	TWB	Arundinariinae	1830686976	869b5244-f762-11e1-a439-00145eb45e9a	Pleioblastus	33.666667	134.083333		JPN	Kochi	2004	JP
1479	Arundinarieae	TWB	Arundinariinae	1830690819	869b5244-f762-11e1-a439-00145eb45e9a	Pleioblastus	33.516667	133.75		JPN	Kochi	2003	JP
1480	Arundinarieae	TWB	Arundinariinae	1830679096	869b5244-f762-11e1-a439-00145eb45e9a	Pleioblastus	33.616667	133.533333		JPN	Kochi	2005	JP
1481	Arundinarieae	TWB	Arundinariinae	1830686263	869b5244-f762-11e1-a439-00145eb45e9a	Pleioblastus	33.416667	133.4		JPN	Kochi	2004	JP
1482	Arundinarieae	TWB	Arundinariinae	1830667950	869b5244-f762-11e1-a439-00145eb45e9a	Pleioblastus	35.66183	139.69789		JPN	Tokyo	1900	JP
1483	Arundinarieae	TWB	Arundinariinae	1830672504	869b5244-f762-11e1-a439-00145eb45e9a	Pleioblastus	32.95	132.8		JPN	Kochi	2006	JP
1484	Arundinarieae	TWB	Arundinariinae	3413607863	869b5244-f762-11e1-a439-00145eb45e9a	Pleioblastus	33.190899	133.091191	707.0	JPN	Kochi	2002	JP
1485	Arundinarieae	TWB	Arundinariinae	1830667937	869b5244-f762-11e1-a439-00145eb45e9a	Pleioblastus	35.73082	139.60719		JPN	Tokyo	1900	JP
1486	Arundinarieae	TWB	Arundinariinae	3413603276	869b5244-f762-11e1-a439-00145eb45e9a	Pleioblastus	33.257577	134.178577	707.0	JPN	Kochi	2003	JP
1487	Arundinarieae	TWB	Arundinariinae	1830624248	84941b7a-f762-11e1-a439-00145eb45e9a	Pleioblastus	34.024815	134.486519		JPN	Tokushima Pref.	2004	JP
1488	Arundinarieae	TWB	Arundinariinae	1830624177	84941b7a-f762-11e1-a439-00145eb45e9a	Pleioblastus	34.01951	134.487713		JPN	Tokushima Pref.	2004	JP
1489	Arundinarieae	TWB	Arundinariinae	1830624981	84941b7a-f762-11e1-a439-00145eb45e9a	Pleioblastus	34.07431	134.56488		JPN	Tokushima Pref.	2003	JP
1490	Arundinarieae	TWB	Arundinariinae	1830624956	84941b7a-f762-11e1-a439-00145eb45e9a	Pleioblastus	34.085671	134.600342		JPN	Tokushima Pref.	2004	JP
1491	Arundinarieae	TWB	Arundinariinae	1830635883	84941b7a-f762-11e1-a439-00145eb45e9a	Pleioblastus	34.045758	134.531404		JPN	Tokushima Pref.	2005	JP
1492	Arundinarieae	TWB	Arundinariinae	1830631113	84941b7a-f762-11e1-a439-00145eb45e9a	Pleioblastus	34.071667	134.10214		JPN	Tokushima Pref.	2005	JP
1493	Arundinarieae	TWB	Arundinariinae	1830606986	84941b7a-f762-11e1-a439-00145eb45e9a	Pleioblastus	34.081613	134.259318		JPN	Tokushima Pref.	1970	JP
1494	Arundinarieae	TWB	Arundinariinae	1830606965	84941b7a-f762-11e1-a439-00145eb45e9a	Pleioblastus	33.95166	134.577538		JPN	Tokushima Pref.	1967	JP
1495	Arundinarieae	TWB	Arundinariinae	1830607211	84941b7a-f762-11e1-a439-00145eb45e9a	Pleioblastus	33.961326	134.585093		JPN	Tokushima Pref.	1967	JP
1496	Arundinarieae	TWB	Arundinariinae	1830606994	84941b7a-f762-11e1-a439-00145eb45e9a	Pleioblastus	34.060839	134.516433		JPN	Tokushima Pref.	1968	JP
1497	Arundinarieae	TWB	Arundinariinae	1830606796	84941b7a-f762-11e1-a439-00145eb45e9a	Pleioblastus	34.067281	134.320451		JPN	Tokushima Pref.	1970	JP
1499	Arundinarieae	TWB	Arundinariinae	1830606798	84941b7a-f762-11e1-a439-00145eb45e9a	Pleioblastus	34.068865	134.326395		JPN	Tokushima Pref.	1970	JP
1500	Arundinarieae	TWB	Arundinariinae	1830607225	84941b7a-f762-11e1-a439-00145eb45e9a	Pleioblastus	34.054061	134.331728		JPN	Tokushima Pref.	1970	JP
1501	Arundinarieae	TWB	Arundinariinae	1830607098	84941b7a-f762-11e1-a439-00145eb45e9a	Pleioblastus	34.058921	134.319452		JPN	Tokushima Pref.	1970	JP
1502	Arundinarieae	TWB	Arundinariinae	1830607095	84941b7a-f762-11e1-a439-00145eb45e9a	Pleioblastus	34.082194	134.102973		JPN	Tokushima Pref.	1968	JP
1503	Arundinarieae	TWB	Arundinariinae	1830607070	84941b7a-f762-11e1-a439-00145eb45e9a	Pleioblastus	34.135662	134.420552		JPN	Tokushima Pref.	1980	JP
1504	Arundinarieae	TWB	Arundinariinae	1830607096	84941b7a-f762-11e1-a439-00145eb45e9a	Pleioblastus	34.059977	134.460188		JPN	Tokushima Pref.	1985	JP
1505	Arundinarieae	TWB	Arundinariinae	1830607060	84941b7a-f762-11e1-a439-00145eb45e9a	Pleioblastus	34.16344	134.573009		JPN	Tokushima Pref.	1964	JP
1506	Arundinarieae	TWB	Arundinariinae	1830606955	84941b7a-f762-11e1-a439-00145eb45e9a	Pleioblastus	34.161161	134.473019		JPN	Tokushima Pref.	1987	JP
1508	Arundinarieae	TWB	Arundinariinae	1830611394	84941b7a-f762-11e1-a439-00145eb45e9a	Pleioblastus	33.772903	134.49077		JPN	Tokushima Pref.	1968	JP
1509	Arundinarieae	TWB	Arundinariinae	1830611738	84941b7a-f762-11e1-a439-00145eb45e9a	Pleioblastus	33.819427	134.376785		JPN	Tokushima Pref.	1971	JP
1510	Arundinarieae	TWB	Arundinariinae	1830612006	84941b7a-f762-11e1-a439-00145eb45e9a	Pleioblastus	34.120443	134.321255		JPN	Tokushima Pref.	1970	JP
1511	Arundinarieae	TWB	Arundinariinae	1830612018	84941b7a-f762-11e1-a439-00145eb45e9a	Pleioblastus	33.869338	134.599147		JPN	Tokushima Pref.	1970	JP
1513	Arundinarieae	TWB	Arundinariinae	1830612040	84941b7a-f762-11e1-a439-00145eb45e9a	Pleioblastus	34.042199	134.216378		JPN	Tokushima Pref.	1984	JP
1514	Arundinarieae	TWB	Arundinariinae	1830612005	84941b7a-f762-11e1-a439-00145eb45e9a	Pleioblastus	34.042449	134.252404		JPN	Tokushima Pref.	1985	JP
1515	Arundinarieae	TWB	Arundinariinae	1830612007	84941b7a-f762-11e1-a439-00145eb45e9a	Pleioblastus	34.017258	134.195991		JPN	Tokushima Pref.	1970	JP
1516	Arundinarieae	TWB	Arundinariinae	1830611543	84941b7a-f762-11e1-a439-00145eb45e9a	Pleioblastus	34.03476	134.58126		JPN	Tokushima Pref.	1947	JP
1517	Arundinarieae	TWB	Arundinariinae	1830607104	84941b7a-f762-11e1-a439-00145eb45e9a	Pleioblastus	34.07531	134.554207		JPN	Tokushima Pref.	1964	JP
1518	Arundinarieae	TWB	Arundinariinae	1830607219	84941b7a-f762-11e1-a439-00145eb45e9a	Pleioblastus	34.074531	134.476242		JPN	Tokushima Pref.	1968	JP
1519	Arundinarieae	TWB	Arundinariinae	1830607064	84941b7a-f762-11e1-a439-00145eb45e9a	Pleioblastus	34.058534	134.502962		JPN	Tokushima Pref.	1983	JP
1520	Arundinarieae	TWB	Arundinariinae	1830607102	84941b7a-f762-11e1-a439-00145eb45e9a	Pleioblastus	34.034425	134.343283		JPN	Tokushima Pref.	1935	JP
1521	Arundinarieae	TWB	Arundinariinae	1830607404	84941b7a-f762-11e1-a439-00145eb45e9a	Pleioblastus	34.058479	134.532987		JPN	Tokushima Pref.	1985	JP
1522	Arundinarieae	TWB	Arundinariinae	1830607426	84941b7a-f762-11e1-a439-00145eb45e9a	Pleioblastus	33.924599	133.84411		JPN	Tokushima Pref.	1935	JP
1523	Arundinarieae	TWB	Arundinariinae	1830606967	84941b7a-f762-11e1-a439-00145eb45e9a	Pleioblastus	33.914688	134.177607		JPN	Tokushima Pref.	1947	JP
1525	Arundinarieae	TWB	Arundinariinae	1830607261	84941b7a-f762-11e1-a439-00145eb45e9a	Pleioblastus	33.915276	134.657196		JPN	Tokushima Pref.	1970	JP
1526	Arundinarieae	TWB	Arundinariinae	1830607181	84941b7a-f762-11e1-a439-00145eb45e9a	Pleioblastus	33.943044	134.681623		JPN	Tokushima Pref.	1969	JP
1527	Arundinarieae	TWB	Arundinariinae	1830607401	84941b7a-f762-11e1-a439-00145eb45e9a	Pleioblastus	34.064115	134.320451		JPN	Tokushima Pref.	1985	JP
1528	Arundinarieae	TWB	Arundinariinae	1830623136	84941b7a-f762-11e1-a439-00145eb45e9a	Pleioblastus	34.111666	134.439523		JPN	Tokushima Pref.	2003	JP
1529	Arundinarieae	TWB	Arundinariinae	1830623126	84941b7a-f762-11e1-a439-00145eb45e9a	Pleioblastus	34.053227	134.282733		JPN	Tokushima Pref.	2004	JP
1530	Arundinarieae	TWB	Arundinariinae	1830632654	84941b7a-f762-11e1-a439-00145eb45e9a	Pleioblastus	34.10201	134.23973		JPN	Tokushima Pref.	2003	JP
1531	Arundinarieae	TWB	Arundinariinae	1830623085	84941b7a-f762-11e1-a439-00145eb45e9a	Pleioblastus	34.151747	134.599118		JPN	Tokushima Pref.	2004	JP
1532	Arundinarieae	TWB	Arundinariinae	1830623219	84941b7a-f762-11e1-a439-00145eb45e9a	Pleioblastus	34.153969	134.60534		JPN	Tokushima Pref.	2004	JP
1534	Arundinarieae	TWB	Arundinariinae	1830623854	84941b7a-f762-11e1-a439-00145eb45e9a	Pleioblastus	34.15569	134.59946		JPN	Tokushima Pref.	2004	JP
1536	Arundinarieae	TWB	Arundinariinae	2269003027	7bd65a7a-f762-11e1-a439-00145eb45e9a	Pleioblastus	33.175	129.722222		JPN	Kyushu	1994	JP
1537	Arundinarieae	TWB	Arundinariinae	1829642058	95f4f542-f762-11e1-a439-00145eb45e9a	Pleioblastus	36.243889	139.455556		JPN	Gunma	1991	JP
1538	Arundinarieae	TWB	Arundinariinae	1829641868	95f4f542-f762-11e1-a439-00145eb45e9a	Pleioblastus	36.248611	139.459167		JPN	Gunma	1991	JP
1539	Arundinarieae	TWB	Arundinariinae	3323203654	95f4f542-f762-11e1-a439-00145eb45e9a	Pleioblastus	36.360833	139.017222		JPN	Gunma	2019	JP
1540	Arundinarieae	TWB	Arundinariinae	2243133322	95f4f542-f762-11e1-a439-00145eb45e9a	Pleioblastus	36.485556	139.177778		JPN	Gunma	2011	JP
1541	Arundinarieae	TWB	Arundinariinae	1829604585	95f4f542-f762-11e1-a439-00145eb45e9a	Pleioblastus	36.379167	139.045556		JPN	Gunma	1954	JP
1542	Arundinarieae	TWB	Arundinariinae	1829648278	95f4f542-f762-11e1-a439-00145eb45e9a	Pleioblastus	36.196111	139.513056		JPN	Gunma	1988	JP
1543	Arundinarieae	TWB	Arundinariinae	1829648652	95f4f542-f762-11e1-a439-00145eb45e9a	Pleioblastus	36.259167	139.506389		JPN	Gunma	1988	JP
1544	Arundinarieae	TWB	Arundinariinae	1829609452	95f4f542-f762-11e1-a439-00145eb45e9a	Pleioblastus	36.273056	138.870278		JPN	Gunma	1999	JP
1545	Arundinarieae	TWB	Arundinariinae	1829609204	95f4f542-f762-11e1-a439-00145eb45e9a	Pleioblastus	36.274444	139.080278		JPN	Gunma	1998	JP
1546	Arundinarieae	TWB	Arundinariinae	1829633795	95f4f542-f762-11e1-a439-00145eb45e9a	Pleioblastus	36.406154	139.324132		JPN	Gunma	2009	JP
1547	Arundinarieae	TWB	Arundinariinae	1829634354	95f4f542-f762-11e1-a439-00145eb45e9a	Pleioblastus	36.445502	138.861253		JPN	Gunma	2003	JP
1548	Arundinarieae	TWB	Arundinariinae	1829633681	95f4f542-f762-11e1-a439-00145eb45e9a	Pleioblastus	36.349035	139.340231		JPN	Gunma	2002	JP
1549	Arundinarieae	TWB	Arundinariinae	3412722301	95f4f542-f762-11e1-a439-00145eb45e9a	Pleioblastus	36.149167	138.919444		JPN	Gunma	2020	JP
1550	Arundinarieae	TWB	Arundinariinae	2243134101	95f4f542-f762-11e1-a439-00145eb45e9a	Pleioblastus	36.521111	139.520556		JPN	Tochigi	1989	JP
1551	Arundinarieae	TWB	Arundinariinae	2243133597	95f4f542-f762-11e1-a439-00145eb45e9a	Pleioblastus	36.217778	139.653889		JPN	Gunma	1976	JP
1552	Arundinarieae	TWB	Arundinariinae	1829630373	95f4f542-f762-11e1-a439-00145eb45e9a	Pleioblastus	36.230833	138.949722		JPN	Gunma	2011	JP
1553	Arundinarieae	TWB	Arundinariinae	1829649214	95f4f542-f762-11e1-a439-00145eb45e9a	Pleioblastus	36.255833	139.46		JPN	Gunma	1999	JP
1554	Arundinarieae	TWB	Arundinariinae	1829640624	95f4f542-f762-11e1-a439-00145eb45e9a	Pleioblastus	36.3525	139.343056		JPN	Gunma	2013	JP
1555	Arundinarieae	TWB	Arundinariinae	1829649625	95f4f542-f762-11e1-a439-00145eb45e9a	Pleioblastus	36.353333	139.599722		JPN	Tochigi	2001	JP
1556	Arundinarieae	TWB	Arundinariinae	1829601676	95f4f542-f762-11e1-a439-00145eb45e9a	Pleioblastus	36.411111	139.054444		JPN	Gunma	1936	JP
1557	Arundinarieae	TWB	Arundinariinae	1829601877	95f4f542-f762-11e1-a439-00145eb45e9a	Pleioblastus	36.400833	139.074167		JPN	Gunma	1939	JP
1558	Arundinarieae	TWB	Arundinariinae	3412723201	95f4f542-f762-11e1-a439-00145eb45e9a	Pleioblastus	36.261944	139.493611		JPN	Gunma	2000	JP
1559	Arundinarieae	TWB	Arundinariinae	1829644922	95f4f542-f762-11e1-a439-00145eb45e9a	Pleioblastus	36.415	139.363889		JPN	Gunma	2013	JP
1560	Arundinarieae	TWB	Arundinariinae	1829606825	95f4f542-f762-11e1-a439-00145eb45e9a	Pleioblastus	36.296944	138.776667		JPN	Gunma	1999	JP
1561	Arundinarieae	TWB	Arundinariinae	1829629836	95f4f542-f762-11e1-a439-00145eb45e9a	Pleioblastus	36.652222	139.05		JPN	Gunma	1995	JP
1562	Arundinarieae	TWB	Arundinariinae	1829635365	95f4f542-f762-11e1-a439-00145eb45e9a	Pleioblastus	36.268611	138.801111		JPN	Gunma	2012	JP
1563	Arundinarieae	TWB	Arundinariinae	1829635899	95f4f542-f762-11e1-a439-00145eb45e9a	Pleioblastus	36.355	139.599167		JPN	Tochigi	1957	JP
1564	Arundinarieae	TWB	Arundinariinae	3412723470	95f4f542-f762-11e1-a439-00145eb45e9a	Pleioblastus	36.453889	139.298889		JPN	Gunma	1991	JP
1565	Arundinarieae	TWB	Arundinariinae	1829636688	95f4f542-f762-11e1-a439-00145eb45e9a	Pleioblastus	36.226111	139.531389		JPN	Gunma	1990	JP
1566	Arundinarieae	TWB	Arundinariinae	1829636814	95f4f542-f762-11e1-a439-00145eb45e9a	Pleioblastus	36.225	139.5325		JPN	Gunma	1990	JP
1567	Arundinarieae	TWB	Arundinariinae	1829635279	95f4f542-f762-11e1-a439-00145eb45e9a	Pleioblastus	36.311944	139.516944		JPN	Tochigi	1988	JP
1568	Arundinarieae	TWB	Arundinariinae	1829635736	95f4f542-f762-11e1-a439-00145eb45e9a	Pleioblastus	36.251389	139.468333		JPN	Gunma	1988	JP
1569	Arundinarieae	TWB	Arundinariinae	1829635756	95f4f542-f762-11e1-a439-00145eb45e9a	Pleioblastus	36.263611	139.457778		JPN	Gunma	1988	JP
1570	Arundinarieae	TWB	Arundinariinae	1829635409	95f4f542-f762-11e1-a439-00145eb45e9a	Pleioblastus	36.261944	139.462778		JPN	Gunma	1988	JP
1571	Arundinarieae	TWB	Arundinariinae	1829635753	95f4f542-f762-11e1-a439-00145eb45e9a	Pleioblastus	36.338889	139.692778		JPN	Tochigi	1988	JP
1572	Arundinarieae	TWB	Arundinariinae	1829635242	95f4f542-f762-11e1-a439-00145eb45e9a	Pleioblastus	36.555	139.52		JPN	Tochigi	1989	JP
1573	Arundinarieae	TWB	Arundinariinae	4521584164	95f4f542-f762-11e1-a439-00145eb45e9a	Pleioblastus	36.673611	138.945556		JPN	Gunma	2020	JP
1574	Arundinarieae	TWB	Arundinariinae	1829636005	95f4f542-f762-11e1-a439-00145eb45e9a	Pleioblastus	36.438889	139.280278		JPN	Gunma	1988	JP
1575	Arundinarieae	TWB	Arundinariinae	1829635799	95f4f542-f762-11e1-a439-00145eb45e9a	Pleioblastus	36.2275	139.533056		JPN	Gunma	1988	JP
1576	Arundinarieae	TWB	Arundinariinae	1829635731	95f4f542-f762-11e1-a439-00145eb45e9a	Pleioblastus	36.3525	139.371111		JPN	Gunma	1993	JP
1577	Arundinarieae	TWB	Arundinariinae	1829635087	95f4f542-f762-11e1-a439-00145eb45e9a	Pleioblastus	36.26	139.5075		JPN	Gunma	1988	JP
1578	Arundinarieae	TWB	Arundinariinae	1829635272	95f4f542-f762-11e1-a439-00145eb45e9a	Pleioblastus	36.218333	139.468889		JPN	Gunma	1999	JP
1579	Arundinarieae	TWB	Arundinariinae	1829646266	95f4f542-f762-11e1-a439-00145eb45e9a	Pleioblastus	36.467778	139.251667		JPN	Gunma	1998	JP
1580	Arundinarieae	TWB	Arundinariinae	1829637340	95f4f542-f762-11e1-a439-00145eb45e9a	Pleioblastus	36.387222	139.479167		JPN	Tochigi	2001	JP
1581	Arundinarieae	TWB	Arundinariinae	1829637517	95f4f542-f762-11e1-a439-00145eb45e9a	Pleioblastus	36.218889	139.464167		JPN	Gunma	1999	JP
1582	Arundinarieae	TWB	Arundinariinae	1829621768	95f4f542-f762-11e1-a439-00145eb45e9a	Pleioblastus	36.478056	138.775		JPN	Gunma	2005	JP
1583	Arundinarieae	TWB	Arundinariinae	1829598455	95f4f542-f762-11e1-a439-00145eb45e9a	Pleioblastus	36.193611	138.720833		JPN	Gunma	2003	JP
1584	Arundinarieae	TWB	Arundinariinae	1829607889	95f4f542-f762-11e1-a439-00145eb45e9a	Pleioblastus	36.400833	139.360833		JPN	Gunma	1977	JP
1585	Arundinarieae	TWB	Arundinariinae	1829607812	95f4f542-f762-11e1-a439-00145eb45e9a	Pleioblastus	36.405833	139.333889		JPN	Gunma	1977	JP
1586	Arundinarieae	TWB	Arundinariinae	1829641102	95f4f542-f762-11e1-a439-00145eb45e9a	Pleioblastus	36.226667	139.531389		JPN	Gunma	2013	JP
1587	Arundinarieae	TWB	Arundinariinae	1829641584	95f4f542-f762-11e1-a439-00145eb45e9a	Pleioblastus	36.492778	139.195556		JPN	Gunma	2014	JP
1588	Arundinarieae	TWB	Arundinariinae	1829641708	95f4f542-f762-11e1-a439-00145eb45e9a	Pleioblastus	36.388889	139.194444		JPN	Gunma	2014	JP
1589	Arundinarieae	TWB	Arundinariinae	1829641605	95f4f542-f762-11e1-a439-00145eb45e9a	Pleioblastus	36.466111	139.311944		JPN	Gunma	1993	JP
1590	Arundinarieae	TWB	Arundinariinae	1829641664	95f4f542-f762-11e1-a439-00145eb45e9a	Pleioblastus	36.431944	139.444722		JPN	Tochigi	1990	JP
1591	Arundinarieae	TWB	Arundinariinae	2243133631	95f4f542-f762-11e1-a439-00145eb45e9a	Pleioblastus	37.979722	140.152778		JPN	Yamagata	2005	JP
1592	Arundinarieae	TWB	Arundinariinae	2243133666	95f4f542-f762-11e1-a439-00145eb45e9a	Pleioblastus	37.756111	138.846111		JPN	Niigata	1958	JP
1594	Arundinarieae	TWB	Arundinariinae	2243133189	95f4f542-f762-11e1-a439-00145eb45e9a	Pleioblastus	32.522222	130.029444		JPN	Kumamoto	1982	JP
1595	Arundinarieae	TWB	Arundinariinae	2243132351	95f4f542-f762-11e1-a439-00145eb45e9a	Pleioblastus	33.812222	130.594722		JPN	Fukuoka	1970	JP
1597	Arundinarieae	TWB	Arundinariinae	2243131346	95f4f542-f762-11e1-a439-00145eb45e9a	Pleioblastus	34.370833	132.973333		JPN	Hiroshima	1988	JP
1599	Arundinarieae	TWB	Arundinariinae	2243132185	95f4f542-f762-11e1-a439-00145eb45e9a	Pleioblastus	34.277222	133.834444		JPN	Kagawa	1984	JP
1601	Arundinarieae	TWB	Arundinariinae	2243132757	95f4f542-f762-11e1-a439-00145eb45e9a	Pleioblastus	34.275556	133.8475		JPN	Kagawa	1984	JP
1603	Arundinarieae	TWB	Arundinariinae	2243133176	95f4f542-f762-11e1-a439-00145eb45e9a	Pleioblastus	34.831389	133.233333		JPN	Hiroshima	1986	JP
1604	Arundinarieae	TWB	Arundinariinae	2243133613	95f4f542-f762-11e1-a439-00145eb45e9a	Pleioblastus	38.953611	141.451111		JPN	Iwate		JP
1607	Arundinarieae	TWB	Arundinariinae	2243133054	95f4f542-f762-11e1-a439-00145eb45e9a	Pleioblastus	34	133.043056		JPN	Ehime	1979	JP
1609	Arundinarieae	TWB	Arundinariinae	2243131845	95f4f542-f762-11e1-a439-00145eb45e9a	Pleioblastus	33.966111	132.853056		JPN	Ehime	1979	JP
1610	Arundinarieae	TWB	Arundinariinae	2243133446	95f4f542-f762-11e1-a439-00145eb45e9a	Pleioblastus	33.336667	132.526667		JPN	Ehime	1987	JP
1611	Arundinarieae	TWB	Arundinariinae	2243133216	95f4f542-f762-11e1-a439-00145eb45e9a	Pleioblastus	33.425	132.510833		JPN	Ehime	1987	JP
1614	Arundinarieae	TWB	Arundinariinae	2243133147	95f4f542-f762-11e1-a439-00145eb45e9a	Pleioblastus	33.489167	130.925556		JPN	Fukuoka	1972	JP
1615	Arundinarieae	TWB	Arundinariinae	2243132718	95f4f542-f762-11e1-a439-00145eb45e9a	Pleioblastus	36.245556	136.225833		JPN	Fukui	1987	JP
1616	Arundinarieae	TWB	Arundinariinae	2243132536	95f4f542-f762-11e1-a439-00145eb45e9a	Pleioblastus	36.265833	136.2375		JPN	Fukui	1987	JP
1617	Arundinarieae	TWB	Arundinariinae	2243132576	95f4f542-f762-11e1-a439-00145eb45e9a	Pleioblastus	35.519167	136.205		JPN	Shiga	1975	JP
1618	Arundinarieae	TWB	Arundinariinae	2243133025	95f4f542-f762-11e1-a439-00145eb45e9a	Pleioblastus	34.242778	131.298889		JPN	Yamaguchi	1965	JP
1619	Arundinarieae	TWB	Arundinariinae	2243133115	95f4f542-f762-11e1-a439-00145eb45e9a	Pleioblastus	34.405833	131.719167		JPN	Yamaguchi	1968	JP
1620	Arundinarieae	TWB	Arundinariinae	2243132028	95f4f542-f762-11e1-a439-00145eb45e9a	Pleioblastus	34.433611	131.761944		JPN	Yamaguchi	1968	JP
1621	Arundinarieae	TWB	Arundinariinae	2243132907	95f4f542-f762-11e1-a439-00145eb45e9a	Pleioblastus	35.366667	136.620278		JPN	Gifu	1965	JP
1622	Arundinarieae	TWB	Arundinariinae	2243133137	95f4f542-f762-11e1-a439-00145eb45e9a	Pleioblastus	35.573611	139.463889		JPN	Tokyo	1966	JP
1623	Arundinarieae	TWB	Arundinariinae	2243133813	95f4f542-f762-11e1-a439-00145eb45e9a	Pleioblastus	34.83	135.335		JPN	Hyogo	1966	JP
1624	Arundinarieae	TWB	Arundinariinae	2243132607	95f4f542-f762-11e1-a439-00145eb45e9a	Pleioblastus	40.518889	140.566111		JPN	Aomori	1956	JP
1626	Arundinarieae	TWB	Arundinariinae	2243133675	95f4f542-f762-11e1-a439-00145eb45e9a	Pleioblastus	35.645556	139.652222		JPN	Tokyo	1954	JP
1627	Arundinarieae	TWB	Arundinariinae	2243132976	95f4f542-f762-11e1-a439-00145eb45e9a	Pleioblastus	34.544444	132.486667		JPN	Hiroshima	1931	JP
1628	Arundinarieae	TWB	Arundinariinae	2243131814	95f4f542-f762-11e1-a439-00145eb45e9a	Pleioblastus	35.6775	136.95		JPN	Gifu	1986	JP
1629	Arundinarieae	TWB	Arundinariinae	2243133166	95f4f542-f762-11e1-a439-00145eb45e9a	Pleioblastus	33.306111	130.931111		JPN	Oita	1981	JP
1630	Arundinarieae	TWB	Arundinariinae	2243131674	95f4f542-f762-11e1-a439-00145eb45e9a	Pleioblastus	34.676389	135.117222		JPN	Hyogo	1966	JP
1631	Arundinarieae	TWB	Arundinariinae	2243131459	95f4f542-f762-11e1-a439-00145eb45e9a	Pleioblastus	34.816389	135.270833		JPN	Hyogo	1966	JP
1632	Arundinarieae	TWB	Arundinariinae	2243132583	95f4f542-f762-11e1-a439-00145eb45e9a	Pleioblastus	34.658611	137.179722		JPN	Aichi	1981	JP
1633	Arundinarieae	TWB	Arundinariinae	2243132554	95f4f542-f762-11e1-a439-00145eb45e9a	Pleioblastus	34.687778	137.2625		JPN	Aichi	1972	JP
1634	Arundinarieae	TWB	Arundinariinae	2243132710	95f4f542-f762-11e1-a439-00145eb45e9a	Pleioblastus	34.448333	135.58		JPN	Osaka	1973	JP
1635	Arundinarieae	TWB	Arundinariinae	2243132760	95f4f542-f762-11e1-a439-00145eb45e9a	Pleioblastus	35.260556	139.004444		JPN	Kanagawa	1968	JP
1637	Arundinarieae	TWB	Arundinariinae	2243133209	95f4f542-f762-11e1-a439-00145eb45e9a	Pleioblastus	34.786944	132.486389		JPN	Hiroshima	1986	JP
1638	Arundinarieae	TWB	Arundinariinae	1829603771	95f4f542-f762-11e1-a439-00145eb45e9a	Pleioblastus	36.343056	138.861389		JPN	Gunma	2002	JP
1639	Arundinarieae	TWB	Arundinariinae	1829603497	95f4f542-f762-11e1-a439-00145eb45e9a	Pleioblastus	36.3125	139.205833		JPN	Gunma	1971	JP
1640	Arundinarieae	TWB	Arundinariinae	2243133169	95f4f542-f762-11e1-a439-00145eb45e9a	Pleioblastus	36.505833	139.154722		JPN	Gunma	2016	JP
1641	Arundinarieae	TWB	Arundinariinae	1829612422	95f4f542-f762-11e1-a439-00145eb45e9a	Pleioblastus	36.378333	139.326111		JPN	Gunma	1972	JP
1642	Arundinarieae	TWB	Arundinariinae	1829599227	95f4f542-f762-11e1-a439-00145eb45e9a	Pleioblastus	36.442222	139.039444		JPN	Gunma	1956	JP
1643	Arundinarieae	TWB	Arundinariinae	1829647695	95f4f542-f762-11e1-a439-00145eb45e9a	Pleioblastus	38.755833	140.711667		JPN	Miyagi	2004	JP
1644	Arundinarieae	TWB	Arundinariinae	1829647766	95f4f542-f762-11e1-a439-00145eb45e9a	Pleioblastus	38.754444	140.704722		JPN	Miyagi	2004	JP
1645	Arundinarieae	TWB	Arundinariinae	3323205138	95f4f542-f762-11e1-a439-00145eb45e9a	Pleioblastus	36.659167	138.994722		JPN	Gunma	2019	JP
1661	Arundinarieae	TWB	Arundinariinae	4055813263	9605dce8-bf37-4310-bfd6-6ce064df77bc	Pleioblastus	34.6641	137.2708		JPN	Aichi	1997	JP
1662	Arundinarieae	TWB	Arundinariinae	4055813274	9605dce8-bf37-4310-bfd6-6ce064df77bc	Pleioblastus	35.9193	139.9217		JPN	Chiba	1994	JP
1663	Arundinarieae	TWB	Arundinariinae	4055813282	9605dce8-bf37-4310-bfd6-6ce064df77bc	Pleioblastus	33.7054	132.832		JPN	Ehime	1996	JP
1664	Arundinarieae	TWB	Arundinariinae	4055813286	9605dce8-bf37-4310-bfd6-6ce064df77bc	Pleioblastus	35.8884	137.7639		JPN	Nagano	2001	JP
1665	Arundinarieae	TWB	Arundinariinae	4055813287	9605dce8-bf37-4310-bfd6-6ce064df77bc	Pleioblastus	35.6585	138.6112		JPN	Yamanashi	1997	JP
1666	Arundinarieae	TWB	Arundinariinae	4041523140	4005c523-b315-46cc-bf57-f54dd3a28b93	Pleioblastus	43.1952	140.9999		JPN	Hokkaido	2010	JP
1670	Arundinarieae	TWB	Arundinariinae	3410954355	4005c523-b315-46cc-bf57-f54dd3a28b93	Pleioblastus	35.6894	139.6916		JPN	Tokyo-to	1948	JP
1671	Arundinarieae	TWB	Arundinariinae	3323119636	4005c523-b315-46cc-bf57-f54dd3a28b93	Pleioblastus	43.0363	141.3531		JPN	Hokkaido	1932	JP
1672	Arundinarieae	TWB	Arundinariinae	1829770016	80fc4302-f762-11e1-a439-00145eb45e9a	Pleioblastus	35.494933	140.246731		JPN	Chiba	1992	JP
1673	Arundinarieae	TWB	Arundinariinae	4521597715	80fc4302-f762-11e1-a439-00145eb45e9a	Pleioblastus	35.736578	140.4217		JPN	Chiba	1995	JP
1674	Arundinarieae	TWB	Arundinariinae	1829772146	80fc4302-f762-11e1-a439-00145eb45e9a	Pleioblastus	35.469933	140.059247		JPN	Chiba	1991	JP
1675	Arundinarieae	TWB	Arundinariinae	4521599882	80fc4302-f762-11e1-a439-00145eb45e9a	Pleioblastus	35.736572	140.146728		JPN	Chiba	1997	JP
1676	Arundinarieae	TWB	Arundinariinae	4053926987	80fc4302-f762-11e1-a439-00145eb45e9a	Pleioblastus	35.719906	140.159228		JPN	Chiba	1996	JP
1677	Arundinarieae	TWB	Arundinariinae	2576018628	80fc4302-f762-11e1-a439-00145eb45e9a	Pleioblastus	35.7449	139.896753		JPN	Chiba	1987	JP
1678	Arundinarieae	TWB	Arundinariinae	2576014489	80fc4302-f762-11e1-a439-00145eb45e9a	Pleioblastus	35.336621	140.171742		JPN	Chiba	1993	JP
1679	Arundinarieae	TWB	Arundinariinae	2576014005	80fc4302-f762-11e1-a439-00145eb45e9a	Pleioblastus	35.444939	140.03425		JPN	Chiba	1993	JP
1680	Arundinarieae	TWB	Arundinariinae	1829770068	80fc4302-f762-11e1-a439-00145eb45e9a	Pleioblastus	35.469933	140.046747		JPN	Chiba	1992	JP
1681	Arundinarieae	TWB	Arundinariinae	4053931477	80fc4302-f762-11e1-a439-00145eb45e9a	Pleioblastus	35.719906	140.171728		JPN	Chiba	1996	JP
1685	Arundinarieae	TWB	Arundinariinae	2576012269	80fc4302-f762-11e1-a439-00145eb45e9a	Pleioblastus	35.44494	140.159241		JPN	Chiba	1993	JP
1686	Arundinarieae	TWB	Arundinariinae	4521598064	80fc4302-f762-11e1-a439-00145eb45e9a	Pleioblastus	35.653253	140.346714		JPN	Chiba	1992	JP
1687	Arundinarieae	TWB	Arundinariinae	3412871631	80fc4302-f762-11e1-a439-00145eb45e9a	Pleioblastus	35.38545	136.37822		JPN	Shiga	1961	JP
1688	Arundinarieae	TWB	Arundinariinae	4521598742	80fc4302-f762-11e1-a439-00145eb45e9a	Pleioblastus	35.711578	140.246719		JPN	Chiba	1996	JP
1689	Arundinarieae	TWB	Arundinariinae	1829766778	80fc4302-f762-11e1-a439-00145eb45e9a	Pleioblastus	35.378283	140.184242		JPN	Chiba	1991	JP
1690	Arundinarieae	TWB	Arundinariinae	2576011638	80fc4302-f762-11e1-a439-00145eb45e9a	Pleioblastus	35.494931	140.109242		JPN	Chiba	1991	JP
1691	Arundinarieae	TWB	Arundinariinae	1829771693	80fc4302-f762-11e1-a439-00145eb45e9a	Pleioblastus	35.528261	140.134239		JPN	Chiba	1991	JP
1693	Arundinarieae	TWB	Arundinariinae	3412869565	80fc4302-f762-11e1-a439-00145eb45e9a	Pleioblastus	35.11045	139.84401		JPN	Chiba	1940	JP
1694	Arundinarieae	TWB	Arundinariinae	4521601931	80fc4302-f762-11e1-a439-00145eb45e9a	Pleioblastus	35.711572	140.146731		JPN	Chiba	1997	JP
1695	Arundinarieae	TWB	Arundinariinae	624041671	80fc4302-f762-11e1-a439-00145eb45e9a	Pleioblastus	35.519928	140.084244		JPN	Chiba	1992	JP
1697	Arundinarieae	TWB	Arundinariinae	3323226842	80fc4302-f762-11e1-a439-00145eb45e9a	Pleioblastus	35.561596	140.359217		JPN	Chiba	1952	JP
1698	Arundinarieae	TWB	Arundinariinae	624041673	80fc4302-f762-11e1-a439-00145eb45e9a	Pleioblastus	35.536594	140.196736		JPN	Chiba	1992	JP
1699	Arundinarieae	TWB	Arundinariinae	1829768350	80fc4302-f762-11e1-a439-00145eb45e9a	Pleioblastus	35.519931	140.146739		JPN	Chiba	1992	JP
1700	Arundinarieae	TWB	Arundinariinae	624041954	80fc4302-f762-11e1-a439-00145eb45e9a	Pleioblastus	35.503264	140.084244		JPN	Chiba	1992	JP
1702	Arundinarieae	TWB	Arundinariinae	1829767931	80fc4302-f762-11e1-a439-00145eb45e9a	Pleioblastus	35.461603	140.134242		JPN	Chiba	1992	JP
1703	Arundinarieae	TWB	Arundinariinae	624041675	80fc4302-f762-11e1-a439-00145eb45e9a	Pleioblastus	35.36995	140.109244		JPN	Chiba	1992	JP
1704	Arundinarieae	TWB	Arundinariinae	2576012416	80fc4302-f762-11e1-a439-00145eb45e9a	Pleioblastus	35.453271	140.096743		JPN	Chiba	1992	JP
1705	Arundinarieae	TWB	Arundinariinae	3323221422	80fc4302-f762-11e1-a439-00145eb45e9a	Pleioblastus	35.569924	140.221733		JPN	Chiba	1970	JP
1706	Arundinarieae	TWB	Arundinariinae	3412875692	80fc4302-f762-11e1-a439-00145eb45e9a	Pleioblastus	35.11136	140.1006		JPN	Chiba	1935	JP
1707	Arundinarieae	TWB	Arundinariinae	1829776615	80fc4302-f762-11e1-a439-00145eb45e9a	Pleioblastus	35.436606	140.059247		JPN	Chiba	1993	JP
1708	Arundinarieae	TWB	Arundinariinae	1829777237	80fc4302-f762-11e1-a439-00145eb45e9a	Pleioblastus	35.386614	140.084247		JPN	Chiba	1992	JP
1709	Arundinarieae	TWB	Arundinariinae	2576017057	80fc4302-f762-11e1-a439-00145eb45e9a	Pleioblastus	35.403279	140.096745		JPN	Chiba	1992	JP
1710	Arundinarieae	TWB	Arundinariinae	2576011880	80fc4302-f762-11e1-a439-00145eb45e9a	Pleioblastus	35.444939	140.046749		JPN	Chiba	1993	JP
1711	Arundinarieae	TWB	Arundinariinae	4521600681	80fc4302-f762-11e1-a439-00145eb45e9a	Pleioblastus	35.694908	140.159231		JPN	Chiba	1997	JP
1712	Arundinarieae	TWB	Arundinariinae	2576014328	80fc4302-f762-11e1-a439-00145eb45e9a	Pleioblastus	35.286628	140.171742		JPN	Chiba	1993	JP
1713	Arundinarieae	TWB	Arundinariinae	624041956	80fc4302-f762-11e1-a439-00145eb45e9a	Pleioblastus	35.519931	140.134242		JPN	Chiba	1992	JP
1714	Arundinarieae	TWB	Arundinariinae	1829776498	80fc4302-f762-11e1-a439-00145eb45e9a	Pleioblastus	35.444939	140.059247		JPN	Chiba	1993	JP
1715	Arundinarieae	TWB	Arundinariinae	4521597240	80fc4302-f762-11e1-a439-00145eb45e9a	Pleioblastus	35.686583	140.421706		JPN	Chiba	1996	JP
1716	Arundinarieae	TWB	Arundinariinae	2576014438	80fc4302-f762-11e1-a439-00145eb45e9a	Pleioblastus	35.519929	140.121741		JPN	Chiba	1993	JP
1717	Arundinarieae	TWB	Arundinariinae	1829767583	80fc4302-f762-11e1-a439-00145eb45e9a	Pleioblastus	35.278294	140.171742		JPN	Chiba	1992	JP
1718	Arundinarieae	TWB	Arundinariinae	3323226449	80fc4302-f762-11e1-a439-00145eb45e9a	Pleioblastus	35.344953	140.146744		JPN	Chiba	1990	JP
1719	Arundinarieae	TWB	Arundinariinae	1829776427	80fc4302-f762-11e1-a439-00145eb45e9a	Pleioblastus	35.436608	140.071747		JPN	Chiba	1993	JP
1720	Arundinarieae	TWB	Arundinariinae	624041672	80fc4302-f762-11e1-a439-00145eb45e9a	Pleioblastus	35.444939	140.04675		JPN	Chiba	1991	JP
1721	Arundinarieae	TWB	Arundinariinae	2576016844	80fc4302-f762-11e1-a439-00145eb45e9a	Pleioblastus	35.744908	140.321712		JPN	Chiba	1991	JP
1722	Arundinarieae	TWB	Arundinariinae	1829773860	80fc4302-f762-11e1-a439-00145eb45e9a	Pleioblastus	35.453269	140.04675		JPN	Chiba	1991	JP
1723	Arundinarieae	TWB	Arundinariinae	4053929222	80fc4302-f762-11e1-a439-00145eb45e9a	Pleioblastus	35.744903	140.146728		JPN	Chiba	1996	JP
1724	Arundinarieae	TWB	Arundinariinae	2576014764	80fc4302-f762-11e1-a439-00145eb45e9a	Pleioblastus	35.71158	140.384207		JPN	Chiba	1992	JP
1725	Arundinarieae	TWB	Arundinariinae	624042035	80fc4302-f762-11e1-a439-00145eb45e9a	Pleioblastus	35.461603	140.096744		JPN	Chiba	1992	JP
1726	Arundinarieae	TWB	Arundinariinae	1829774875	80fc4302-f762-11e1-a439-00145eb45e9a	Pleioblastus	35.328289	140.196742		JPN	Chiba	1992	JP
1727	Arundinarieae	TWB	Arundinariinae	4521600130	80fc4302-f762-11e1-a439-00145eb45e9a	Pleioblastus	35.711581	140.421703		JPN	Chiba	1995	JP
1728	Arundinarieae	TWB	Arundinariinae	2576012014	80fc4302-f762-11e1-a439-00145eb45e9a	Pleioblastus	35.469934	140.03425		JPN	Chiba	1993	JP
1729	Arundinarieae	TWB	Arundinariinae	2576012513	80fc4302-f762-11e1-a439-00145eb45e9a	Pleioblastus	35.386613	140.134244		JPN	Chiba	1992	JP
1730	Arundinarieae	TWB	Arundinariinae	3412875043	80fc4302-f762-11e1-a439-00145eb45e9a	Pleioblastus	35.594923	140.13424		JPN	Chiba	1988	JP
1731	Arundinarieae	TWB	Arundinariinae	380060023	80fc4302-f762-11e1-a439-00145eb45e9a	Pleioblastus	35.511597	140.134242		JPN	Chiba	1991	JP
1732	Arundinarieae	TWB	Arundinariinae	1829769595	80fc4302-f762-11e1-a439-00145eb45e9a	Pleioblastus	35.519928	140.096744		JPN	Chiba	1992	JP
1733	Arundinarieae	TWB	Arundinariinae	3412869560	80fc4302-f762-11e1-a439-00145eb45e9a	Pleioblastus	35.12087	139.91235		JPN	Chiba	1940	JP
1734	Arundinarieae	TWB	Arundinariinae	2576011657	80fc4302-f762-11e1-a439-00145eb45e9a	Pleioblastus	35.369949	140.159243		JPN	Chiba	1993	JP
1735	Arundinarieae	TWB	Arundinariinae	2576015176	80fc4302-f762-11e1-a439-00145eb45e9a	Pleioblastus	35.503264	140.109242		JPN	Chiba	1993	JP
1736	Arundinarieae	TWB	Arundinariinae	2576012156	80fc4302-f762-11e1-a439-00145eb45e9a	Pleioblastus	35.519929	140.14674		JPN	Chiba	1993	JP
1737	Arundinarieae	TWB	Arundinariinae	2576014463	80fc4302-f762-11e1-a439-00145eb45e9a	Pleioblastus	35.528262	140.13424		JPN	Chiba	1993	JP
1738	Arundinarieae	TWB	Arundinariinae	2576016042	80fc4302-f762-11e1-a439-00145eb45e9a	Pleioblastus	35.494933	140.134241		JPN	Chiba	1993	JP
1739	Arundinarieae	TWB	Arundinariinae	2576012817	80fc4302-f762-11e1-a439-00145eb45e9a	Pleioblastus	35.686583	140.334213		JPN	Chiba	1991	JP
1740	Arundinarieae	TWB	Arundinariinae	4053933555	80fc4302-f762-11e1-a439-00145eb45e9a	Pleioblastus	35.728239	140.171728		JPN	Chiba	1996	JP
1741	Arundinarieae	TWB	Arundinariinae	3323226843	80fc4302-f762-11e1-a439-00145eb45e9a	Pleioblastus	35.178309	140.271735		JPN	Chiba	1951	JP
1742	Arundinarieae	TWB	Arundinariinae	729326241	81031dbc-47f2-470d-9efa-e809b8310d62	Pleioblastus	34.883301	134.64999		JPN	Hyogo	1971	JP
1743	Arundinarieae	TWB	Arundinariinae	729285756	81031dbc-47f2-470d-9efa-e809b8310d62	Pleioblastus	35.099998	134.467		JPN	Hyogo	1969	JP
1744	Arundinarieae	TWB	Arundinariinae	729272785	81031dbc-47f2-470d-9efa-e809b8310d62	Pleioblastus	35.299999	134.883		JPN	Hyogo	1976	JP
1746	Arundinarieae	TWB	Arundinariinae	729300853	81031dbc-47f2-470d-9efa-e809b8310d62	Pleioblastus	35.133301	134.567		JPN	Hyogo	1981	JP
1747	Arundinarieae	TWB	Arundinariinae	729289384	81031dbc-47f2-470d-9efa-e809b8310d62	Pleioblastus	35.633301	134.633		JPN	Hyogo	1974	JP
1748	Arundinarieae	TWB	Arundinariinae	729278433	81031dbc-47f2-470d-9efa-e809b8310d62	Pleioblastus	34.766701	135.183		JPN	Hyogo	1995	JP
1749	Arundinarieae	TWB	Arundinariinae	729312716	81031dbc-47f2-470d-9efa-e809b8310d62	Pleioblastus	34.849998	134.717		JPN	Hyogo	1989	JP
1752	Arundinarieae	TWB	Arundinariinae	729302524	81031dbc-47f2-470d-9efa-e809b8310d62	Pleioblastus	35.25	134.983		JPN	Hyogo	1936	JP
1753	Arundinarieae	TWB	Arundinariinae	729314062	81031dbc-47f2-470d-9efa-e809b8310d62	Pleioblastus	35.616699	134.45		JPN	Hyogo	1970	JP
1754	Arundinarieae	TWB	Arundinariinae	729302518	81031dbc-47f2-470d-9efa-e809b8310d62	Pleioblastus	34.766701	134.75		JPN	Hyogo	1968	JP
1757	Arundinarieae	TWB	Arundinariinae	729303520	81031dbc-47f2-470d-9efa-e809b8310d62	Pleioblastus	37.166698	140.033		JPN	Fukushima	1989	JP
1759	Arundinarieae	TWB	Arundinariinae	729296560	81031dbc-47f2-470d-9efa-e809b8310d62	Pleioblastus	35.099998	134.41701		JPN	Hyogo	1956	JP
1761	Arundinarieae	TWB	Arundinariinae	729279067	81031dbc-47f2-470d-9efa-e809b8310d62	Pleioblastus	34.75	135.233		JPN	Hyogo	1993	JP
1762	Arundinarieae	TWB	Arundinariinae	729314193	81031dbc-47f2-470d-9efa-e809b8310d62	Pleioblastus	35.583302	134.55		JPN	Hyogo	1998	JP
1763	Arundinarieae	TWB	Arundinariinae	729311405	81031dbc-47f2-470d-9efa-e809b8310d62	Pleioblastus	35.200001	135.08299		JPN	Hyogo	1997	JP
1764	Arundinarieae	TWB	Arundinariinae	729278763	81031dbc-47f2-470d-9efa-e809b8310d62	Pleioblastus	34.716702	135.2		JPN	Hyogo	1996	JP
1765	Arundinarieae	TWB	Arundinariinae	729317064	81031dbc-47f2-470d-9efa-e809b8310d62	Pleioblastus	35.516701	134.817		JPN	Hyogo	1976	JP
1792	Arundinarieae	TWB	Arundinariinae	3408856399	af0c5d8a-7aca-4cc9-bc9a-2d9495fc1bf2	Pleioblastus	34.3471	132.4605		JPN	Hiroshima Pref.	1970	JP
1794	Arundinarieae	TWB	Arundinariinae	3408856850	af0c5d8a-7aca-4cc9-bc9a-2d9495fc1bf2	Pleioblastus	34.4102	132.5217		JPN	Hiroshima Pref.	1970	JP
1805	Arundinarieae	TWB	Arundinariinae	3408868279	af0c5d8a-7aca-4cc9-bc9a-2d9495fc1bf2	Pleioblastus	33.5304	130.5208		JPN	Fukuoka Pref.	1974	JP
1806	Arundinarieae	TWB	Arundinariinae	3408868359	af0c5d8a-7aca-4cc9-bc9a-2d9495fc1bf2	Pleioblastus	33.2759	131.2538		JPN	Oita Pref.	1974	JP
1807	Arundinarieae	TWB	Arundinariinae	3408868669	af0c5d8a-7aca-4cc9-bc9a-2d9495fc1bf2	Pleioblastus	33.5794	130.5681		JPN	Fukuoka Pref.	1974	JP
1816	Arundinarieae	TWB	Arundinariinae	3408877695	af0c5d8a-7aca-4cc9-bc9a-2d9495fc1bf2	Pleioblastus	37.0192	136.7815		JPN	Ishikawa Pref.	1963	JP
1819	Arundinarieae	TWB	Arundinariinae	3408879484	af0c5d8a-7aca-4cc9-bc9a-2d9495fc1bf2	Pleioblastus	34.4594	132.8743		JPN	Hiroshima Pref.	1972	JP
1821	Arundinarieae	TWB	Arundinariinae	204386371	86986958-f762-11e1-a439-00145eb45e9a	Pleioblastus	34.53164	135.69142		JPN	Nara	1987	JP
1822	Arundinarieae	TWB	Arundinariinae	204386376	86986958-f762-11e1-a439-00145eb45e9a	Pleioblastus	34.4429	135.73318		JPN	Nara	1978	JP
1823	Arundinarieae	TWB	Arundinariinae	204386360	86986958-f762-11e1-a439-00145eb45e9a	Pleioblastus	34.49162	135.95116		JPN	Nara	1968	JP
1824	Arundinarieae	TWB	Arundinariinae	204386362	86986958-f762-11e1-a439-00145eb45e9a	Pleioblastus	34.67253	135.76544		JPN	Nara	1998	JP
1825	Arundinarieae	TWB	Arundinariinae	204386366	86986958-f762-11e1-a439-00145eb45e9a	Pleioblastus	34.66947	135.77534		JPN	Nara	1998	JP
1826	Arundinarieae	TWB	Arundinariinae	204386356	86986958-f762-11e1-a439-00145eb45e9a	Pleioblastus	34.62931	135.69623		JPN	Nara	1987	JP
1827	Arundinarieae	TWB	Arundinariinae	204386370	86986958-f762-11e1-a439-00145eb45e9a	Pleioblastus	34.65092	135.71194		JPN	Nara	1970	JP
1828	Arundinarieae	TWB	Arundinariinae	204386378	86986958-f762-11e1-a439-00145eb45e9a	Pleioblastus	34.6846	135.84549		JPN	Nara	1968	JP
1829	Arundinarieae	TWB	Arundinariinae	204386369	86986958-f762-11e1-a439-00145eb45e9a	Pleioblastus	34.46272	135.71822		JPN	Nara	1985	JP
1830	Arundinarieae	TWB	Arundinariinae	204386355	86986958-f762-11e1-a439-00145eb45e9a	Pleioblastus	34.4044	135.87511		JPN	Nara	1935	JP
1831	Arundinarieae	TWB	Arundinariinae	204386372	86986958-f762-11e1-a439-00145eb45e9a	Pleioblastus	34.66947	135.76106		JPN	Nara	1989	JP
1832	Arundinarieae	TWB	Arundinariinae	1933981834	848f7570-f762-11e1-a439-00145eb45e9a	Pleioblastus	34.9458	135.506		JPN	Kyoto Pref.	1993	JP
1833	Arundinarieae	TWB	Arundinariinae	1933984246	848f7570-f762-11e1-a439-00145eb45e9a	Pleioblastus	34.8986	135.6091		JPN	Osaka Pref.	1991	JP
1835	Arundinarieae	TWB	Arundinariinae	1933943391	848f7570-f762-11e1-a439-00145eb45e9a	Pleioblastus	35.1203	138.8021		JPN	Shizuoka Pref.	1996	JP
1836	Arundinarieae	TWB	Arundinariinae	1933981774	848f7570-f762-11e1-a439-00145eb45e9a	Pleioblastus	34.9025	137.6844		JPN	Shizuoka Pref.	1986	JP
1837	Arundinarieae	TWB	Arundinariinae	1933962047	848f7570-f762-11e1-a439-00145eb45e9a	Pleioblastus	35.304	139.6059		JPN	Kanagawa Pref.	1966	JP
1840	Arundinarieae	TWB	Arundinariinae	4521902629	848f7570-f762-11e1-a439-00145eb45e9a	Pleioblastus	35.6209	140.1955		JPN	Chiba Pref.	1928	JP
1841	Arundinarieae	TWB	Arundinariinae	1933962607	848f7570-f762-11e1-a439-00145eb45e9a	Pleioblastus	34.4036	131.3343		JPN	Yamaguchi Pref.	1927	JP
1842	Arundinarieae	TWB	Arundinariinae	1933943403	848f7570-f762-11e1-a439-00145eb45e9a	Pleioblastus	36.6731	139.3613		JPN	Tochigi Pref.	1985	JP
1843	Arundinarieae	TWB	Arundinariinae	1934046705	848f7570-f762-11e1-a439-00145eb45e9a	Pleioblastus	35.5546	139.558		JPN	Kanagawa Pref.	1977	JP
1844	Arundinarieae	TWB	Arundinariinae	1934155603	848f7570-f762-11e1-a439-00145eb45e9a	Pleioblastus	36.5261	139.917		JPN	Tochigi Pref.	2014	JP
1845	Arundinarieae	TWB	Arundinariinae	4521867674	848f7570-f762-11e1-a439-00145eb45e9a	Pleioblastus	35.5829	140.3981		JPN	Chiba Pref.	1976	JP
1846	Arundinarieae	TWB	Arundinariinae	1933962605	848f7570-f762-11e1-a439-00145eb45e9a	Pleioblastus	35.2246	139.0247		JPN	Kanagawa Pref.	1934	JP
1847	Arundinarieae	TWB	Arundinariinae	1934164866	848f7570-f762-11e1-a439-00145eb45e9a	Pleioblastus	35.6876	139.4388		JPN	Tokyo Pref.	1927	JP
1848	Arundinarieae	TWB	Arundinariinae	1933978122	848f7570-f762-11e1-a439-00145eb45e9a	Pleioblastus	35.5	139.6	10000.0	JPN	Kanagawa Pref.	1933	JP
1851	Arundinarieae	TWB	Arundinariinae	1934123870	848f7570-f762-11e1-a439-00145eb45e9a	Pleioblastus	37.8266	140.4667		JPN	Fukushima Pref.	1940	JP
1852	Arundinarieae	TWB	Arundinariinae	1933966888	848f7570-f762-11e1-a439-00145eb45e9a	Pleioblastus	35.2449	139.0383		JPN	Kanagawa Pref.	1934	JP
1853	Arundinarieae	TWB	Arundinariinae	1934046351	848f7570-f762-11e1-a439-00145eb45e9a	Pleioblastus	35.7168	139.7745		JPN	Tokyo Pref.	1938	JP
1854	Arundinarieae	TWB	Arundinariinae	1933962562	848f7570-f762-11e1-a439-00145eb45e9a	Pleioblastus	35.044	135.5707		JPN	Kyoto Pref.	1991	JP
1855	Arundinarieae	TWB	Arundinariinae	1933943386	848f7570-f762-11e1-a439-00145eb45e9a	Pleioblastus	40.2027	140.0065		JPN	Akita Pref.	2000	JP
1856	Arundinarieae	TWB	Arundinariinae	1933962708	848f7570-f762-11e1-a439-00145eb45e9a	Pleioblastus	35.0086	136.2275		JPN	Shiga Pref.	1948	JP
1857	Arundinarieae	TWB	Arundinariinae	1934155747	848f7570-f762-11e1-a439-00145eb45e9a	Pleioblastus	34.1514	131.5866		JPN	Yamaguchi Pref.	2013	JP
1858	Arundinarieae	TWB	Arundinariinae	1933977568	848f7570-f762-11e1-a439-00145eb45e9a	Pleioblastus	35.7797	139.9016		JPN	Chiba Pref.	1928	JP
1859	Arundinarieae	TWB	Arundinariinae	1933961959	848f7570-f762-11e1-a439-00145eb45e9a	Pleioblastus	35.24658	138.99594		JPN	Kanagawa Pref.	1932	JP
1861	Arundinarieae	TWB	Arundinariinae	1933921920	848f7570-f762-11e1-a439-00145eb45e9a	Pleioblastus	36.3119	138.9819		JPN	Gunma Pref.	1966	JP
1862	Arundinarieae	TWB	Arundinariinae	1933958415	848f7570-f762-11e1-a439-00145eb45e9a	Pleioblastus	35.3359	139.5937		JPN	Kanagawa Pref.	1944	JP
1863	Arundinarieae	TWB	Arundinariinae	1934004777	848f7570-f762-11e1-a439-00145eb45e9a	Pleioblastus	36.7791	138.9692		JPN	Gunma Pref.	1938	JP
1864	Arundinarieae	TWB	Arundinariinae	1933981805	848f7570-f762-11e1-a439-00145eb45e9a	Pleioblastus	34.8239	135.7597		JPN	Kyoto Pref.	1998	JP
1865	Arundinarieae	TWB	Arundinariinae	1933827810	848f7570-f762-11e1-a439-00145eb45e9a	Pleioblastus	34.7353	135.6942		JPN	Osaka Pref.	1985	JP
1866	Arundinarieae	TWB	Arundinariinae	1933955298	848f7570-f762-11e1-a439-00145eb45e9a	Pleioblastus	33.6785	130.8537		JPN	Fukuoka Pref.	1977	JP
1867	Arundinarieae	TWB	Arundinariinae	1933838827	848f7570-f762-11e1-a439-00145eb45e9a	Pleioblastus	35.3463	134.9188		JPN	Kyoto Pref.	2002	JP
1868	Arundinarieae	TWB	Arundinariinae	1934046651	848f7570-f762-11e1-a439-00145eb45e9a	Pleioblastus	35.9712	140.1362		JPN	Ibaraki Pref.	1965	JP
1870	Arundinarieae	TWB	Arundinariinae	1933984284	848f7570-f762-11e1-a439-00145eb45e9a	Pleioblastus	35.8752	140.0103		JPN	Chiba Pref.	1961	JP
1871	Arundinarieae	TWB	Arundinariinae	1933978604	848f7570-f762-11e1-a439-00145eb45e9a	Pleioblastus	35.5051	135.4838		JPN	Kyoto Pref.	1966	JP
1872	Arundinarieae	TWB	Arundinariinae	1934046746	848f7570-f762-11e1-a439-00145eb45e9a	Pleioblastus	34.9509	136.4898		JPN	Mie Pref.	1938	JP
1873	Arundinarieae	TWB	Arundinariinae	1933838839	848f7570-f762-11e1-a439-00145eb45e9a	Pleioblastus	35.1663	135.4001		JPN	Kyoto Pref.	1995	JP
1875	Arundinarieae	TWB	Arundinariinae	1933962002	848f7570-f762-11e1-a439-00145eb45e9a	Pleioblastus	35.701	139.1968		JPN	Tokyo Pref.	1986	JP
1877	Arundinarieae	TWB	Arundinariinae	1934098469	848f7570-f762-11e1-a439-00145eb45e9a	Pleioblastus	34.6671	134.9601		JPN	Hyogo Pref.	1965	JP
1878	Arundinarieae	TWB	Arundinariinae	1933838791	848f7570-f762-11e1-a439-00145eb45e9a	Pleioblastus	35.05	134.95		JPN	Hyogo Pref.	2003	JP
1881	Arundinarieae	TWB	Arundinariinae	1933966539	848f7570-f762-11e1-a439-00145eb45e9a	Pleioblastus	35.1277	140.1602		JPN	Chiba Pref.	1932	JP
1882	Arundinarieae	TWB	Arundinariinae	4521920729	848f7570-f762-11e1-a439-00145eb45e9a	Pleioblastus	35.38	134.8		JPN	Hyogo Pref.	2016	JP
1884	Arundinarieae	TWB	Arundinariinae	1934144433	848f7570-f762-11e1-a439-00145eb45e9a	Pleioblastus	35.3492	139.5534		JPN	Kanagawa Pref.	1932	JP
1885	Arundinarieae	TWB	Arundinariinae	4521944421	848f7570-f762-11e1-a439-00145eb45e9a	Pleioblastus	34.76	134.35		JPN	Hyogo Pref.	2016	JP
1886	Arundinarieae	TWB	Arundinariinae	1933962617	848f7570-f762-11e1-a439-00145eb45e9a	Pleioblastus	34.8596	135.92		JPN	Kyoto Pref.	1997	JP
1887	Arundinarieae	TWB	Arundinariinae	4521951711	848f7570-f762-11e1-a439-00145eb45e9a	Pleioblastus	35.9486	139.8679		JPN	Chiba Pref.	1921	JP
1888	Arundinarieae	TWB	Arundinariinae	1933978629	848f7570-f762-11e1-a439-00145eb45e9a	Pleioblastus	33.7316	135.4033		JPN	Wakayama Pref.	1918	JP
1889	Arundinarieae	TWB	Arundinariinae	1934144606	848f7570-f762-11e1-a439-00145eb45e9a	Pleioblastus	34.5707	133.8068		JPN	Okayama Pref.	1929	JP
1890	Arundinarieae	TWB	Arundinariinae	1933961989	848f7570-f762-11e1-a439-00145eb45e9a	Pleioblastus	35.3003	139.48		JPN	Kanagawa Pref.		JP
1891	Arundinarieae	TWB	Arundinariinae	1933958412	848f7570-f762-11e1-a439-00145eb45e9a	Pleioblastus	36.2254	140.1067		JPN	Ibaraki Pref.	1937	JP
1892	Arundinarieae	TWB	Arundinariinae	1934152893	848f7570-f762-11e1-a439-00145eb45e9a	Pleioblastus	35.4178	136.4063		JPN	Shiga Pref.	1931	JP
1893	Arundinarieae	TWB	Arundinariinae	1933955341	848f7570-f762-11e1-a439-00145eb45e9a	Pleioblastus	39.7115	141.1438		JPN	Iwate Pref.	1929	JP
1894	Arundinarieae	TWB	Arundinariinae	1933977584	848f7570-f762-11e1-a439-00145eb45e9a	Pleioblastus	34.9969	139.0785		JPN	Shizuoka Pref.	1947	JP
1895	Arundinarieae	TWB	Arundinariinae	1934155820	848f7570-f762-11e1-a439-00145eb45e9a	Pleioblastus	34.7085	132.1778		JPN	Hiroshima Pref.	2010	JP
1898	Arundinarieae	TWB	Arundinariinae	1933943421	848f7570-f762-11e1-a439-00145eb45e9a	Pleioblastus	36.4792	140.6037		JPN	Ibaraki Pref.	2001	JP
1899	Arundinarieae	TWB	Arundinariinae	1933977580	848f7570-f762-11e1-a439-00145eb45e9a	Pleioblastus	37.7457	140.4842		JPN	Fukushima Pref.	1900	JP
1900	Arundinarieae	TWB	Arundinariinae	1933955384	848f7570-f762-11e1-a439-00145eb45e9a	Pleioblastus	35.7473	139.4707		JPN	Tokyo Pref.	1968	JP
1901	Arundinarieae	TWB	Arundinariinae	1933955354	848f7570-f762-11e1-a439-00145eb45e9a	Pleioblastus	35.1243	138.9116		JPN	Shizuoka Pref.	1976	JP
1902	Arundinarieae	TWB	Arundinariinae	1933977614	848f7570-f762-11e1-a439-00145eb45e9a	Pleioblastus	35.8125	139.919		JPN	Chiba Pref.	1928	JP
1904	Arundinarieae	TWB	Arundinariinae	1933992810	848f7570-f762-11e1-a439-00145eb45e9a	Pleioblastus	35.4724	139.197		JPN	Kanagawa Pref.	1934	JP
1905	Arundinarieae	TWB	Arundinariinae	1933981741	848f7570-f762-11e1-a439-00145eb45e9a	Pleioblastus	35.1339	135.8975		JPN	Shiga Pref.	1935	JP
1906	Arundinarieae	TWB	Arundinariinae	1933966964	848f7570-f762-11e1-a439-00145eb45e9a	Pleioblastus	35.7445	139.9082		JPN	Chiba Pref.	1937	JP
1907	Arundinarieae	TWB	Arundinariinae	4521882956	848f7570-f762-11e1-a439-00145eb45e9a	Pleioblastus	35.6408	139.6322		JPN	Tokyo Pref.	1960	JP
1909	Arundinarieae	TWB	Arundinariinae	1933978639	848f7570-f762-11e1-a439-00145eb45e9a	Pleioblastus	35.8862	139.9533		JPN	Chiba Pref.	1969	JP
1910	Arundinarieae	TWB	Arundinariinae	1934152992	848f7570-f762-11e1-a439-00145eb45e9a	Pleioblastus	34.7787	134.8404		JPN	Hyogo Pref.	1950	JP
1911	Arundinarieae	TWB	Arundinariinae	1933943461	848f7570-f762-11e1-a439-00145eb45e9a	Pleioblastus	36.2443	140.0766		JPN	Ibaraki Pref.	1997	JP
1913	Arundinarieae	TWB	Arundinariinae	1934096656	848f7570-f762-11e1-a439-00145eb45e9a	Pleioblastus	37.447	140.3662		JPN	Fukushima Pref.	1935	JP
1914	Arundinarieae	TWB	Arundinariinae	1933962639	848f7570-f762-11e1-a439-00145eb45e9a	Pleioblastus	34.7733	135.0718		JPN	Hyogo Pref.	1976	JP
1915	Arundinarieae	TWB	Arundinariinae	1933978613	848f7570-f762-11e1-a439-00145eb45e9a	Pleioblastus	35.2092	140.0892		JPN	Chiba Pref.	1960	JP
1917	Arundinarieae	TWB	Arundinariinae	1933943443	848f7570-f762-11e1-a439-00145eb45e9a	Pleioblastus	34.9875	136.2586		JPN	Shiga Pref.	1935	JP
1919	Arundinarieae	TWB	Arundinariinae	4521865913	848f7570-f762-11e1-a439-00145eb45e9a	Pleioblastus	32.814	130.639		JPN	Kumamoto Pref.		JP
1921	Arundinarieae	TWB	Arundinariinae	1933976159	848f7570-f762-11e1-a439-00145eb45e9a	Pleioblastus	35.328	139.3683		JPN	Kanagawa Pref.	1939	JP
1924	Arundinarieae	TWB	Arundinariinae	1934046348	848f7570-f762-11e1-a439-00145eb45e9a	Pleioblastus	35.8301	139.5738		JPN	Saitama Pref.	1943	JP
1926	Arundinarieae	TWB	Arundinariinae	4521896803	848f7570-f762-11e1-a439-00145eb45e9a	Pleioblastus	36.9302	140.273		JPN	Fukushima Pref.	1930	JP
1930	Arundinarieae	TWB	Arundinariinae	1933962618	848f7570-f762-11e1-a439-00145eb45e9a	Pleioblastus	34.6536	134.9687		JPN	Hyogo Pref.	1955	JP
1931	Arundinarieae	TWB	Arundinariinae	4521891078	848f7570-f762-11e1-a439-00145eb45e9a	Pleioblastus	35.1984	138.8077		JPN	Shizuoka Pref.	1975	JP
1932	Arundinarieae	TWB	Arundinariinae	1934004229	848f7570-f762-11e1-a439-00145eb45e9a	Pleioblastus	34.94258	135.59209		JPN	Osaka Pref.	1935	JP
1933	Arundinarieae	TWB	Arundinariinae	1933962634	848f7570-f762-11e1-a439-00145eb45e9a	Pleioblastus	34.9605	135.9056		JPN	Shiga Pref.	1967	JP
1934	Arundinarieae	TWB	Arundinariinae	1934047088	848f7570-f762-11e1-a439-00145eb45e9a	Pleioblastus	33.7398	135.3597		JPN	Wakayama Pref.	1907	JP
1935	Arundinarieae	TWB	Arundinariinae	1933981791	848f7570-f762-11e1-a439-00145eb45e9a	Pleioblastus	33.73	135.3784		JPN	Wakayama Pref.	1970	JP
1936	Arundinarieae	TWB	Arundinariinae	1934155591	848f7570-f762-11e1-a439-00145eb45e9a	Pleioblastus	36.5489	139.9104		JPN	Tochigi Pref.	2014	JP
1937	Arundinarieae	TWB	Arundinariinae	1934078892	848f7570-f762-11e1-a439-00145eb45e9a	Pleioblastus	35.6391	139.7194		JPN	Tokyo Pref.	1963	JP
1938	Arundinarieae	TWB	Arundinariinae	1933955342	848f7570-f762-11e1-a439-00145eb45e9a	Pleioblastus	33.7089	135.3994		JPN	Wakayama Pref.	1907	JP
1939	Arundinarieae	TWB	Arundinariinae	1934154883	848f7570-f762-11e1-a439-00145eb45e9a	Pleioblastus	35.096389	133.6975		JPN	Okayama Pref.	2011	JP
1940	Arundinarieae	TWB	Arundinariinae	1934061968	848f7570-f762-11e1-a439-00145eb45e9a	Pleioblastus	34.778	135.2638		JPN	Hyogo Pref.	1938	JP
1941	Arundinarieae	TWB	Arundinariinae	1934047275	848f7570-f762-11e1-a439-00145eb45e9a	Pleioblastus	34.9054	138.3169		JPN	Shizuoka Pref.	1963	JP
1943	Arundinarieae	TWB	Arundinariinae	1934098449	848f7570-f762-11e1-a439-00145eb45e9a	Pleioblastus	34.7329	135.2043		JPN	Hyogo Pref.	1965	JP
1944	Arundinarieae	TWB	Arundinariinae	1933981833	848f7570-f762-11e1-a439-00145eb45e9a	Pleioblastus	34.9082	137.3036		JPN	Aichi Pref.	1990	JP
1945	Arundinarieae	TWB	Arundinariinae	1933962643	848f7570-f762-11e1-a439-00145eb45e9a	Pleioblastus	35.0048	135.8647		JPN	Shiga Pref.	1936	JP
1947	Arundinarieae	TWB	Arundinariinae	1934154851	848f7570-f762-11e1-a439-00145eb45e9a	Pleioblastus	35	133.4		JPN	Okayama Pref.	1995	JP
1948	Arundinarieae	TWB	Arundinariinae	1829856543	95eebc5e-f762-11e1-a439-00145eb45e9a	Pleioblastus	33.307579	133.233894		JPN	Kochi Prefecture	1989	JP
1949	Arundinarieae	TWB	Arundinariinae	1829859158	95eebc5e-f762-11e1-a439-00145eb45e9a	Pleioblastus	33.358351	133.211066		JPN	Kochi Prefecture	1989	JP
1950	Arundinarieae	TWB	Arundinariinae	4053951334	95eebc5e-f762-11e1-a439-00145eb45e9a	Pleioblastus	35.72349	139.74956		JPN	Tokyo Metropolis	1953	JP
1951	Arundinarieae	TWB	Arundinariinae	1829860936	95eebc5e-f762-11e1-a439-00145eb45e9a	Pleioblastus	35.449544	139.581062		JPN	Kanagawa Prefecture	1987	JP
1952	Arundinarieae	TWB	Arundinariinae	1829861845	95eebc5e-f762-11e1-a439-00145eb45e9a	Pleioblastus	35.593067	139.149513		JPN	Kanagawa Prefecture	1986	JP
1954	Arundinarieae	TWB	Arundinariinae	1829943336	95eebc5e-f762-11e1-a439-00145eb45e9a	Pleioblastus	35.17412	139.078091		JPN	Kanagawa Prefecture	2016	JP
1955	Arundinarieae	TWB	Arundinariinae	1829893703	95eebc5e-f762-11e1-a439-00145eb45e9a	Pleioblastus	35.499091	139.528045		JPN	Kanagawa Prefecture		JP
1956	Arundinarieae	TWB	Arundinariinae	1829895308	95eebc5e-f762-11e1-a439-00145eb45e9a	Pleioblastus	35.639167	139.618056		JPN	Tokyo Metropolis	1951	JP
1957	Arundinarieae	TWB	Arundinariinae	1829904100	95eebc5e-f762-11e1-a439-00145eb45e9a	Pleioblastus	35.52409	139.603039		JPN	Kanagawa Precture	2013	JP
1958	Arundinarieae	TWB	Arundinariinae	1829929251	95eebc5e-f762-11e1-a439-00145eb45e9a	Pleioblastus	35.30744	139.153078		JPN	Kanagawa Prefecture	2014	JP
1959	Arundinarieae	TWB	Arundinariinae	1829929802	95eebc5e-f762-11e1-a439-00145eb45e9a	Pleioblastus	35.315772	139.140579		JPN	Kanagawa Prefecture	2014	JP
1960	Arundinarieae	TWB	Arundinariinae	1829938369	95eebc5e-f762-11e1-a439-00145eb45e9a	Pleioblastus	35.796389	139.415556		JPN	Yamanashi Prefecture	2009	JP
1961	Arundinarieae	TWB	Arundinariinae	1829939429	95eebc5e-f762-11e1-a439-00145eb45e9a	Pleioblastus	35.307434	139.015595		JPN	Kanagawa Prefecture	2015	JP
1962	Arundinarieae	TWB	Arundinariinae	3324111566	95eebc5e-f762-11e1-a439-00145eb45e9a	Pleioblastus	35.18974	139.03778		JPN	Kanagawa-Ken	1963	JP
1963	Arundinarieae	TWB	Arundinariinae	3324116597	95eebc5e-f762-11e1-a439-00145eb45e9a	Pleioblastus	35.44748	139.20497		JPN	Kanagawa-Ken	1953	JP
1965	Arundinarieae	TWB	Arundinariinae	2244428532	95eebc5e-f762-11e1-a439-00145eb45e9a	Pleioblastus	35.290769	139.003097		JPN	Kanagawa Prefecture	2015	JP
1966	Arundinarieae	TWB	Arundinariinae	2244425849	95eebc5e-f762-11e1-a439-00145eb45e9a	Pleioblastus	35.336767	139.174578		JPN	Kanagawa Prefecture	2014	JP
1967	Arundinarieae	TWB	Arundinariinae	3324116611	95eebc5e-f762-11e1-a439-00145eb45e9a	Pleioblastus	35.59937	139.65633		JPN	Tokyo Metropolis	1950	JP
1968	Arundinarieae	TWB	Arundinariinae	3324118609	95eebc5e-f762-11e1-a439-00145eb45e9a	Pleioblastus	35.61723	139.6572		JPN	Tokyo Metropolis	1951	JP
1969	Arundinarieae	TWB	Arundinariinae	3412883386	95eebc5e-f762-11e1-a439-00145eb45e9a	Pleioblastus	35.365766	139.178074		JPN	Kanagawa-Ken	2004	JP
1970	Arundinarieae	TWB	Arundinariinae	3324115611	95eebc5e-f762-11e1-a439-00145eb45e9a	Pleioblastus	35.65269	139.62386		JPN	Tokyo Metropolis	1951	JP
1971	Arundinarieae	TWB	Arundinariinae	2244422034	95eebc5e-f762-11e1-a439-00145eb45e9a	Pleioblastus	35.621944	139.246667		JPN	Tokyo Metropolis	1952	JP
1972	Arundinarieae	TWB	Arundinariinae	1829933295	95eebc5e-f762-11e1-a439-00145eb45e9a	Pleioblastus	35.59074	139.290561		JPN	Kanagawa Prefecture	2016	JP
1973	Arundinarieae	TWB	Arundinariinae	245521425	95eebc5e-f762-11e1-a439-00145eb45e9a	Pleioblastus	35.56575	139.640533		JPN	Kanagawa Prefecture	1982	JP
1974	Arundinarieae	TWB	Arundinariinae	245521449	95eebc5e-f762-11e1-a439-00145eb45e9a	Pleioblastus	35.31577	139.090584		JPN	Kanagawa Prefecture	1985	JP
1975	Arundinarieae	TWB	Arundinariinae	245521469	95eebc5e-f762-11e1-a439-00145eb45e9a	Pleioblastus	35.474095	139.603039		JPN	Kanagawa Prefecture	1985	JP
1976	Arundinarieae	TWB	Arundinariinae	245521480	95eebc5e-f762-11e1-a439-00145eb45e9a	Pleioblastus	35.382425	139.065584		JPN	Kanagawa Prefecture	1985	JP
1977	Arundinarieae	TWB	Arundinariinae	245521489	95eebc5e-f762-11e1-a439-00145eb45e9a	Pleioblastus	35.524079	139.103079		JPN	Kanagawa Prefecture	1984	JP
1978	Arundinarieae	TWB	Arundinariinae	245521493	95eebc5e-f762-11e1-a439-00145eb45e9a	Pleioblastus	35.482422	139.278064		JPN	Kanagawa Prefecture	1987	JP
1979	Arundinarieae	TWB	Arundinariinae	245521496	95eebc5e-f762-11e1-a439-00145eb45e9a	Pleioblastus	35.365775	139.565544		JPN	Kanagawa Prefecture	1985	JP
1980	Arundinarieae	TWB	Arundinariinae	245521507	95eebc5e-f762-11e1-a439-00145eb45e9a	Pleioblastus	35.440761	139.315562		JPN	Kanagawa Prefecture	1984	JP
1981	Arundinarieae	TWB	Arundinariinae	245521523	95eebc5e-f762-11e1-a439-00145eb45e9a	Pleioblastus	35.199115	139.0031		JPN	Kanagawa Prefecture	1983	JP
1982	Arundinarieae	TWB	Arundinariinae	245521581	95eebc5e-f762-11e1-a439-00145eb45e9a	Pleioblastus	35.257447	139.128084		JPN	Kanagawa Prefecture	1986	JP
1983	Arundinarieae	TWB	Arundinariinae	1829932744	95eebc5e-f762-11e1-a439-00145eb45e9a	Pleioblastus	35.332438	139.215571		JPN	Kanagawa Prefecture	2015	JP
1984	Arundinarieae	TWB	Arundinariinae	245521766	95eebc5e-f762-11e1-a439-00145eb45e9a	Pleioblastus	35.232446	139.015598		JPN	Kanagawa Prefecture	1963	JP
1985	Arundinarieae	TWB	Arundinariinae	245529135	95eebc5e-f762-11e1-a439-00145eb45e9a	Pleioblastus	35.440766	139.60304		JPN	Kanagawa Prefecture	1996	JP
1986	Arundinarieae	TWB	Arundinariinae	388852611	95eebc5e-f762-11e1-a439-00145eb45e9a	Pleioblastus	35.799892	139.933693		JPN	Chiba Prefecture	1986	JP
1987	Arundinarieae	TWB	Arundinariinae	388852625	95eebc5e-f762-11e1-a439-00145eb45e9a	Pleioblastus	35.239949	139.120169		JPN	Kanagawa Prefecture	1997	JP
1988	Arundinarieae	TWB	Arundinariinae	388852650	95eebc5e-f762-11e1-a439-00145eb45e9a	Pleioblastus	35.224115	139.06559		JPN	Kanagawa Prefecture	1998	JP
1989	Arundinarieae	TWB	Arundinariinae	388852707	95eebc5e-f762-11e1-a439-00145eb45e9a	Pleioblastus	35.407429	139.203071		JPN	Kanagawa Prefecture	1998	JP
1990	Arundinarieae	TWB	Arundinariinae	388852761	95eebc5e-f762-11e1-a439-00145eb45e9a	Pleioblastus	35.407427	139.165575		JPN	Kanagawa Prefecture	1997	JP
1991	Arundinarieae	TWB	Arundinariinae	388852769	95eebc5e-f762-11e1-a439-00145eb45e9a	Pleioblastus	35.182451	139.053093		JPN	Kanagawa Prefecture	1997	JP
1992	Arundinarieae	TWB	Arundinariinae	388852863	95eebc5e-f762-11e1-a439-00145eb45e9a	Pleioblastus	35.557414	139.31556		JPN	Kanagawa Prefecture	2009	JP
1993	Arundinarieae	TWB	Arundinariinae	1829839059	95eebc5e-f762-11e1-a439-00145eb45e9a	Pleioblastus	35.198446	138.807709		JPN	Shizuoka Prefecture	1969	JP
1994	Arundinarieae	TWB	Arundinariinae	1829853464	95eebc5e-f762-11e1-a439-00145eb45e9a	Pleioblastus	35.119167	138.533056		JPN	Shizuoka Prefecture	2006	JP
1996	Arundinarieae	TWB	Arundinariinae	1829860990	95eebc5e-f762-11e1-a439-00145eb45e9a	Pleioblastus	35.569944	139.282643		JPN	Kanagawa Prefecture	1986	JP
1997	Arundinarieae	TWB	Arundinariinae	1829873527	95eebc5e-f762-11e1-a439-00145eb45e9a	Pleioblastus	35.307448	139.553044		JPN	Kanagawa Prefecture	1984	JP
1998	Arundinarieae	TWB	Arundinariinae	1829893118	95eebc5e-f762-11e1-a439-00145eb45e9a	Pleioblastus	35.415769	139.653036		JPN	Kanagawa Prefecture	1998	JP
1999	Arundinarieae	TWB	Arundinariinae	1829895238	95eebc5e-f762-11e1-a439-00145eb45e9a	Pleioblastus	35.6175	139.662778		JPN	Tokyo Metropolis	1953	JP
2000	Arundinarieae	TWB	Arundinariinae	1829900342	95eebc5e-f762-11e1-a439-00145eb45e9a	Pleioblastus	36.772778	140.293056		JPN	Ibaraki Prefecture	1956	JP
2001	Arundinarieae	TWB	Arundinariinae	1829908434	95eebc5e-f762-11e1-a439-00145eb45e9a	Pleioblastus	35.424096	139.328061		JPN	Kanagawa Prefecture	2011	JP
2002	Arundinarieae	TWB	Arundinariinae	2244422415	95eebc5e-f762-11e1-a439-00145eb45e9a	Pleioblastus	35.646111	139.652778		JPN	Tokyo Metropolis	1951	JP
2003	Arundinarieae	TWB	Arundinariinae	1829914957	95eebc5e-f762-11e1-a439-00145eb45e9a	Pleioblastus	35.399104	139.503049		JPN	Kanagawa Prefecture	2014	JP
2005	Arundinarieae	TWB	Arundinariinae	1829923032	95eebc5e-f762-11e1-a439-00145eb45e9a	Pleioblastus	35.424094	139.278065		JPN	Kanagawa Prefecture	2013	JP
2006	Arundinarieae	TWB	Arundinariinae	1829926869	95eebc5e-f762-11e1-a439-00145eb45e9a	Pleioblastus	35.349096	139.053088		JPN	Kanagawa Prefecture	2015	JP
2007	Arundinarieae	TWB	Arundinariinae	1829934432	95eebc5e-f762-11e1-a439-00145eb45e9a	Pleioblastus	35.407436	139.49055		JPN	Kanagawa Prefecture	2016	JP
2008	Arundinarieae	TWB	Arundinariinae	3324115610	95eebc5e-f762-11e1-a439-00145eb45e9a	Pleioblastus	35.63761	139.61781		JPN	Tokyo Metropolis	1951	JP
2010	Arundinarieae	TWB	Arundinariinae	245521435	95eebc5e-f762-11e1-a439-00145eb45e9a	Pleioblastus	35.52409	139.665533		JPN	Kanagawa Prefecture	1979	JP
2011	Arundinarieae	TWB	Arundinariinae	245521451	95eebc5e-f762-11e1-a439-00145eb45e9a	Pleioblastus	35.199121	139.128088		JPN	Kanagawa Prefecture	1984	JP
2012	Arundinarieae	TWB	Arundinariinae	245521466	95eebc5e-f762-11e1-a439-00145eb45e9a	Pleioblastus	35.565746	139.328059		JPN	Kanagawa Prefecture	1984	JP
2013	Arundinarieae	TWB	Arundinariinae	245521468	95eebc5e-f762-11e1-a439-00145eb45e9a	Pleioblastus	35.365775	139.49055		JPN	Kanagawa Prefecture	1985	JP
2014	Arundinarieae	TWB	Arundinariinae	245521484	95eebc5e-f762-11e1-a439-00145eb45e9a	Pleioblastus	35.490757	139.403054		JPN	Kanagawa Prefecture	1980	JP
2015	Arundinarieae	TWB	Arundinariinae	245521485	95eebc5e-f762-11e1-a439-00145eb45e9a	Pleioblastus	35.565744	139.228068		JPN	Kanagawa Prefecture	1981	JP
2016	Arundinarieae	TWB	Arundinariinae	245521488	95eebc5e-f762-11e1-a439-00145eb45e9a	Pleioblastus	35.315781	139.578043		JPN	Kanagawa Prefecture	1983	JP
2017	Arundinarieae	TWB	Arundinariinae	245521515	95eebc5e-f762-11e1-a439-00145eb45e9a	Pleioblastus	35.332446	139.540546		JPN	Kanagawa Prefecture	1983	JP
2018	Arundinarieae	TWB	Arundinariinae	245521552	95eebc5e-f762-11e1-a439-00145eb45e9a	Pleioblastus	35.23245	139.128085		JPN	Kanagawa Prefecture	1983	JP
2019	Arundinarieae	TWB	Arundinariinae	245521560	95eebc5e-f762-11e1-a439-00145eb45e9a	Pleioblastus	35.190795	139.615538		JPN	Kanagawa Prefecture	1983	JP
2020	Arundinarieae	TWB	Arundinariinae	245521573	95eebc5e-f762-11e1-a439-00145eb45e9a	Pleioblastus	35.374107	139.515548		JPN	Kanagawa Prefecture	1982	JP
2021	Arundinarieae	TWB	Arundinariinae	245521708	95eebc5e-f762-11e1-a439-00145eb45e9a	Pleioblastus	35.540748	139.340558		JPN	Kanagawa Prefecture	1992	JP
2023	Arundinarieae	TWB	Arundinariinae	388852705	95eebc5e-f762-11e1-a439-00145eb45e9a	Pleioblastus	35.290783	139.578042		JPN	Kanagawa Prefecture	1999	JP
2024	Arundinarieae	TWB	Arundinariinae	388852735	95eebc5e-f762-11e1-a439-00145eb45e9a	Pleioblastus	35.365761	139.065585		JPN	Kanagawa Prefecture	1999	JP
2025	Arundinarieae	TWB	Arundinariinae	1829934445	95eebc5e-f762-11e1-a439-00145eb45e9a	Pleioblastus	35.407426	139.153076		JPN	Kanagawa Prefecture	2016	JP
2026	Arundinarieae	TWB	Arundinariinae	4521848138	95eebc5e-f762-11e1-a439-00145eb45e9a	Pleioblastus	35.224591	139.024736		JPN	Kanagawa Prefecture	1961	JP
2027	Arundinarieae	TWB	Arundinariinae	1829849952	95eebc5e-f762-11e1-a439-00145eb45e9a	Pleioblastus	35.195948	138.846394		JPN	Shizuoka Prefecture	1992	JP
2028	Arundinarieae	TWB	Arundinariinae	1829855838	95eebc5e-f762-11e1-a439-00145eb45e9a	Pleioblastus	33.234255	133.187509		JPN	Kochi Prefecture	1990	JP
2029	Arundinarieae	TWB	Arundinariinae	3324101621	95eebc5e-f762-11e1-a439-00145eb45e9a	Pleioblastus	35.77987	139.72449		JPN	Tokyo Metropolis	1951	JP
2030	Arundinarieae	TWB	Arundinariinae	1829861859	95eebc5e-f762-11e1-a439-00145eb45e9a	Pleioblastus	35.428284	138.970956		JPN	Kanagawa Prefecture	1986	JP
2031	Arundinarieae	TWB	Arundinariinae	1829860987	95eebc5e-f762-11e1-a439-00145eb45e9a	Pleioblastus	35.190679	139.133588		JPN	Kanagawa Prefecture	1984	JP
2032	Arundinarieae	TWB	Arundinariinae	1829861882	95eebc5e-f762-11e1-a439-00145eb45e9a	Pleioblastus	35.599318	139.290861		JPN	Kanagawa Prefecture	1986	JP
2034	Arundinarieae	TWB	Arundinariinae	1829938230	95eebc5e-f762-11e1-a439-00145eb45e9a	Pleioblastus	35.65	139.693056		JPN	Tokyo Metropolis	2010	JP
2035	Arundinarieae	TWB	Arundinariinae	1829908283	95eebc5e-f762-11e1-a439-00145eb45e9a	Pleioblastus	35.415762	139.253068		JPN	Kanagawa Prefecture	2011	JP
2036	Arundinarieae	TWB	Arundinariinae	1829913638	95eebc5e-f762-11e1-a439-00145eb45e9a	Pleioblastus	35.415763	139.303063		JPN	Kanagawa Prefecture	2013	JP
2037	Arundinarieae	TWB	Arundinariinae	1829921133	95eebc5e-f762-11e1-a439-00145eb45e9a	Pleioblastus	35.332439	139.22807		JPN	Kanagawa Prefecture	2014	JP
2038	Arundinarieae	TWB	Arundinariinae	3324101597	95eebc5e-f762-11e1-a439-00145eb45e9a	Pleioblastus	35.51231	139.53806		JPN	Kanagawa-Ken	1952	JP
2039	Arundinarieae	TWB	Arundinariinae	1829931949	95eebc5e-f762-11e1-a439-00145eb45e9a	Pleioblastus	35.390762	139.153076		JPN	Kanagawa Prefecture	2015	JP
2040	Arundinarieae	TWB	Arundinariinae	1829938239	95eebc5e-f762-11e1-a439-00145eb45e9a	Pleioblastus	38.634722	140.964444		JPN	Miyazaki Prefecture	2014	JP
2041	Arundinarieae	TWB	Arundinariinae	4521845691	95eebc5e-f762-11e1-a439-00145eb45e9a	Pleioblastus	34.82702	137.76805		JPN	Shizuoka Prefecture	1996	JP
2042	Arundinarieae	TWB	Arundinariinae	2244427975	95eebc5e-f762-11e1-a439-00145eb45e9a	Pleioblastus	35.299106	139.103084		JPN	Kanagawa Prefecture	2016	JP
2043	Arundinarieae	TWB	Arundinariinae	1829933480	95eebc5e-f762-11e1-a439-00145eb45e9a	Pleioblastus	35.474094	139.503048		JPN	Kanagawa Prefecture	2016	JP
2044	Arundinarieae	TWB	Arundinariinae	245521418	95eebc5e-f762-11e1-a439-00145eb45e9a	Pleioblastus	35.249114	139.103087		JPN	Kanagawa Prefecture	1983	JP
2045	Arundinarieae	TWB	Arundinariinae	245521422	95eebc5e-f762-11e1-a439-00145eb45e9a	Pleioblastus	35.307444	139.303064		JPN	Kanagawa Prefecture	1983	JP
2046	Arundinarieae	TWB	Arundinariinae	245521431	95eebc5e-f762-11e1-a439-00145eb45e9a	Pleioblastus	35.532423	139.640534		JPN	Kanagawa Prefecture	1981	JP
2047	Arundinarieae	TWB	Arundinariinae	245521433	95eebc5e-f762-11e1-a439-00145eb45e9a	Pleioblastus	35.449098	139.60304		JPN	Kanagawa Prefecture	1980	JP
2048	Arundinarieae	TWB	Arundinariinae	245521440	95eebc5e-f762-11e1-a439-00145eb45e9a	Pleioblastus	35.432433	139.490549		JPN	Kanagawa Prefecture	1983	JP
2049	Arundinarieae	TWB	Arundinariinae	245521447	95eebc5e-f762-11e1-a439-00145eb45e9a	Pleioblastus	35.54908	139.340557		JPN	Kanagawa Prefecture	1983	JP
2050	Arundinarieae	TWB	Arundinariinae	245521471	95eebc5e-f762-11e1-a439-00145eb45e9a	Pleioblastus	35.540754	139.740525		JPN	Kanagawa Prefecture	1985	JP
2051	Arundinarieae	TWB	Arundinariinae	245521497	95eebc5e-f762-11e1-a439-00145eb45e9a	Pleioblastus	35.149125	139.115591		JPN	Kanagawa Prefecture	1987	JP
2052	Arundinarieae	TWB	Arundinariinae	245521521	95eebc5e-f762-11e1-a439-00145eb45e9a	Pleioblastus	35.215781	139.053091		JPN	Kanagawa Prefecture	1983	JP
2053	Arundinarieae	TWB	Arundinariinae	245521544	95eebc5e-f762-11e1-a439-00145eb45e9a	Pleioblastus	35.240782	139.103087		JPN	Kanagawa Prefecture	1983	JP
2054	Arundinarieae	TWB	Arundinariinae	245521547	95eebc5e-f762-11e1-a439-00145eb45e9a	Pleioblastus	35.257442	139.015597		JPN	Kanagawa Prefecture	1983	JP
2055	Arundinarieae	TWB	Arundinariinae	245521564	95eebc5e-f762-11e1-a439-00145eb45e9a	Pleioblastus	35.482424	139.34056		JPN	Kanagawa Prefecture	1980	JP
2056	Arundinarieae	TWB	Arundinariinae	245521567	95eebc5e-f762-11e1-a439-00145eb45e9a	Pleioblastus	35.19079	139.140588		JPN	Kanagawa Prefecture	1985	JP
2057	Arundinarieae	TWB	Arundinariinae	245521583	95eebc5e-f762-11e1-a439-00145eb45e9a	Pleioblastus	35.415767	139.453052		JPN	Kanagawa Prefecture	1986	JP
2059	Arundinarieae	TWB	Arundinariinae	388852636	95eebc5e-f762-11e1-a439-00145eb45e9a	Pleioblastus	35.458263	139.575959		JPN	Kanagawa Prefecture	1997	JP
2060	Arundinarieae	TWB	Arundinariinae	388852674	95eebc5e-f762-11e1-a439-00145eb45e9a	Pleioblastus	35.415758	139.128078		JPN	Kanagawa Prefecture	1996	JP
2061	Arundinarieae	TWB	Arundinariinae	388852677	95eebc5e-f762-11e1-a439-00145eb45e9a	Pleioblastus	35.299107	139.115582		JPN	Kanagawa Prefecture	1998	JP
2062	Arundinarieae	TWB	Arundinariinae	388852712	95eebc5e-f762-11e1-a439-00145eb45e9a	Pleioblastus	35.449093	139.303063		JPN	Kanagawa Prefecture	1996	JP
2063	Arundinarieae	TWB	Arundinariinae	388852714	95eebc5e-f762-11e1-a439-00145eb45e9a	Pleioblastus	35.257447	139.140582		JPN	Kanagawa Prefecture	1997	JP
2064	Arundinarieae	TWB	Arundinariinae	388852719	95eebc5e-f762-11e1-a439-00145eb45e9a	Pleioblastus	35.6324	139.203068		JPN	Kanagawa Prefecture	1999	JP
2065	Arundinarieae	TWB	Arundinariinae	388852756	95eebc5e-f762-11e1-a439-00145eb45e9a	Pleioblastus	35.349101	139.153076		JPN	Kanagawa Prefecture	1998	JP
2066	Arundinarieae	TWB	Arundinariinae	388852774	95eebc5e-f762-11e1-a439-00145eb45e9a	Pleioblastus	35.582414	139.56554		JPN	Kanagawa Prefecture	1998	JP
2067	Arundinarieae	TWB	Arundinariinae	388852799	95eebc5e-f762-11e1-a439-00145eb45e9a	Pleioblastus	35.607403	139.278062		JPN	Kanagawa Prefecture	2006	JP
2068	Arundinarieae	TWB	Arundinariinae	388852829	95eebc5e-f762-11e1-a439-00145eb45e9a	Pleioblastus	35.582406	139.365554		JPN	Kanagawa Prefecture	2002	JP
2069	Arundinarieae	TWB	Arundinariinae	388852862	95eebc5e-f762-11e1-a439-00145eb45e9a	Pleioblastus	35.590741	139.228067		JPN	Kanagawa Prefecture	2009	JP
2070	Arundinarieae	TWB	Arundinariinae	2244423098	95eebc5e-f762-11e1-a439-00145eb45e9a	Pleioblastus	35.716667	139.747778		JPN	Tokyo Metropolis	1953	JP
2072	Arundinarieae	TWB	Arundinariinae	1829887624	95eebc5e-f762-11e1-a439-00145eb45e9a	Pleioblastus	32.952222	131.121667		JPN	Kumamoto Prefecture	1988	JP
2073	Arundinarieae	TWB	Arundinariinae	1829908267	95eebc5e-f762-11e1-a439-00145eb45e9a	Pleioblastus	35.424094	139.240569		JPN	Kanagawa Prefecture	2011	JP
2074	Arundinarieae	TWB	Arundinariinae	1829943509	95eebc5e-f762-11e1-a439-00145eb45e9a	Pleioblastus	35.165789	139.090592		JPN	Kanagawa Prefecture	2016	JP
2075	Arundinarieae	TWB	Arundinariinae	3324102510	95eebc5e-f762-11e1-a439-00145eb45e9a	Pleioblastus	33.31725	134.18141		JPN	Kochi Prefecture	1961	JP
2076	Arundinarieae	TWB	Arundinariinae	1829922093	95eebc5e-f762-11e1-a439-00145eb45e9a	Pleioblastus	35.432433	139.503049		JPN	Kanagawa Prefecture	2015	JP
2077	Arundinarieae	TWB	Arundinariinae	1829929947	95eebc5e-f762-11e1-a439-00145eb45e9a	Pleioblastus	35.340768	139.128079		JPN	Kanagawa Prefecture	2014	JP
2078	Arundinarieae	TWB	Arundinariinae	1829934764	95eebc5e-f762-11e1-a439-00145eb45e9a	Pleioblastus	35.399096	139.203071		JPN	Kanagawa Prefecture	2016	JP
2079	Arundinarieae	TWB	Arundinariinae	1829939748	95eebc5e-f762-11e1-a439-00145eb45e9a	Pleioblastus	35.215781	139.065589		JPN	Kanagawa Prefecture	2015	JP
2080	Arundinarieae	TWB	Arundinariinae	4521843746	95eebc5e-f762-11e1-a439-00145eb45e9a	Pleioblastus	34.65	134.983333		JPN	Hyogo Prefecture	2020	JP
2081	Arundinarieae	TWB	Arundinariinae	1829932844	95eebc5e-f762-11e1-a439-00145eb45e9a	Pleioblastus	35.507426	139.653034		JPN	Kanagawa Prefecture	2016	JP
2082	Arundinarieae	TWB	Arundinariinae	2244426775	95eebc5e-f762-11e1-a439-00145eb45e9a	Pleioblastus	35.224118	139.140585		JPN	Kanagawa Prefecture	2014	JP
2083	Arundinarieae	TWB	Arundinariinae	245521444	95eebc5e-f762-11e1-a439-00145eb45e9a	Pleioblastus	35.240783	139.140583		JPN	Kanagawa Prefecture	1983	JP
2084	Arundinarieae	TWB	Arundinariinae	245521457	95eebc5e-f762-11e1-a439-00145eb45e9a	Pleioblastus	35.47409	139.303063		JPN	Kanagawa Prefecture	1985	JP
2085	Arundinarieae	TWB	Arundinariinae	245521467	95eebc5e-f762-11e1-a439-00145eb45e9a	Pleioblastus	35.349099	139.11558		JPN	Kanagawa Prefecture	1985	JP
2086	Arundinarieae	TWB	Arundinariinae	245521473	95eebc5e-f762-11e1-a439-00145eb45e9a	Pleioblastus	35.365776	139.528047		JPN	Kanagawa Prefecture	1985	JP
2087	Arundinarieae	TWB	Arundinariinae	245521482	95eebc5e-f762-11e1-a439-00145eb45e9a	Pleioblastus	35.474092	139.403055		JPN	Kanagawa Prefecture	1980	JP
2088	Arundinarieae	TWB	Arundinariinae	245521486	95eebc5e-f762-11e1-a439-00145eb45e9a	Pleioblastus	35.50742	139.390555		JPN	Kanagawa Prefecture	1983	JP
2089	Arundinarieae	TWB	Arundinariinae	245521500	95eebc5e-f762-11e1-a439-00145eb45e9a	Pleioblastus	35.432428	139.315562		JPN	Kanagawa Prefecture	1986	JP
2090	Arundinarieae	TWB	Arundinariinae	245521532	95eebc5e-f762-11e1-a439-00145eb45e9a	Pleioblastus	35.540746	139.240568		JPN	Kanagawa Prefecture	1986	JP
2091	Arundinarieae	TWB	Arundinariinae	245521551	95eebc5e-f762-11e1-a439-00145eb45e9a	Pleioblastus	35.299105	139.078087		JPN	Kanagawa Prefecture	1983	JP
2092	Arundinarieae	TWB	Arundinariinae	245521575	95eebc5e-f762-11e1-a439-00145eb45e9a	Pleioblastus	35.474092	139.390556		JPN	Kanagawa Prefecture	1980	JP
2093	Arundinarieae	TWB	Arundinariinae	245521577	95eebc5e-f762-11e1-a439-00145eb45e9a	Pleioblastus	35.324113	139.578043		JPN	Kanagawa Prefecture	1987	JP
2094	Arundinarieae	TWB	Arundinariinae	245521698	95eebc5e-f762-11e1-a439-00145eb45e9a	Pleioblastus	35.282446	139.203073		JPN	Kanagawa Prefecture	1991	JP
2095	Arundinarieae	TWB	Arundinariinae	4521847632	95eebc5e-f762-11e1-a439-00145eb45e9a	Pleioblastus	35.182249	140.119997		JPN	Chiba Prefecture	1991	JP
2097	Arundinarieae	TWB	Arundinariinae	388852699	95eebc5e-f762-11e1-a439-00145eb45e9a	Pleioblastus	35.315769	139.078086		JPN	Kanagawa Prefecture	1999	JP
2099	Arundinarieae	TWB	Arundinariinae	388852754	95eebc5e-f762-11e1-a439-00145eb45e9a	Pleioblastus	35.357433	139.153076		JPN	Kanagawa Prefecture	1998	JP
2100	Arundinarieae	TWB	Arundinariinae	388852782	95eebc5e-f762-11e1-a439-00145eb45e9a	Pleioblastus	35.311615	139.571793		JPN	Kanagawa Prefecture	1999	JP
2101	Arundinarieae	TWB	Arundinariinae	388852883	95eebc5e-f762-11e1-a439-00145eb45e9a	Pleioblastus	36.475556	139.589444		JPN	Tochigi Prefecture	1996	JP
2102	Arundinarieae	TWB	Arundinariinae	3324105654	95eebc5e-f762-11e1-a439-00145eb45e9a	Pleioblastus	36.3345	138.44225		JPN	Nagano Prefecture	1971	JP
2103	Arundinarieae	TWB	Arundinariinae	1829855267	95eebc5e-f762-11e1-a439-00145eb45e9a	Pleioblastus	33.327806	133.229544		JPN	Kochi Prefecture	1992	JP
2104	Arundinarieae	TWB	Arundinariinae	1829857443	95eebc5e-f762-11e1-a439-00145eb45e9a	Pleioblastus	33.126988	133.096134		JPN	Kochi Prefecture	1992	JP
2106	Arundinarieae	TWB	Arundinariinae	1829867477	95eebc5e-f762-11e1-a439-00145eb45e9a	Pleioblastus	35.124126	139.065596		JPN	Shizuoka Prefecture	2005	JP
2107	Arundinarieae	TWB	Arundinariinae	1829868695	95eebc5e-f762-11e1-a439-00145eb45e9a	Pleioblastus	35.132457	139.040599		JPN	Shizuoka Prefecture	2007	JP
2108	Arundinarieae	TWB	Arundinariinae	4521841487	95eebc5e-f762-11e1-a439-00145eb45e9a	Pleioblastus	34.91127	135.40211		JPN	Hyogo Prefecture	2020	JP
2109	Arundinarieae	TWB	Arundinariinae	1829889683	95eebc5e-f762-11e1-a439-00145eb45e9a	Pleioblastus	34.808333	138.279722		JPN	Shizuoka Prefecture	1960	JP
2110	Arundinarieae	TWB	Arundinariinae	1829932199	95eebc5e-f762-11e1-a439-00145eb45e9a	Pleioblastus	35.382433	139.265567		JPN	Kanagawa Prefecture	2015	JP
2112	Arundinarieae	TWB	Arundinariinae	3324103608	95eebc5e-f762-11e1-a439-00145eb45e9a	Pleioblastus	35.61115	139.58276		JPN	Kanagawa-Ken	1957	JP
2113	Arundinarieae	TWB	Arundinariinae	1829921940	95eebc5e-f762-11e1-a439-00145eb45e9a	Pleioblastus	35.390767	139.328061		JPN	Kanagawa Prefecture	2015	JP
2114	Arundinarieae	TWB	Arundinariinae	1829922107	95eebc5e-f762-11e1-a439-00145eb45e9a	Pleioblastus	35.399098	139.265567		JPN	Kanagawa Prefecture	2015	JP
2115	Arundinarieae	TWB	Arundinariinae	2244428278	95eebc5e-f762-11e1-a439-00145eb45e9a	Pleioblastus	35.349098	139.078084		JPN	Kanagawa Prefecture	2016	JP
2116	Arundinarieae	TWB	Arundinariinae	1829931552	95eebc5e-f762-11e1-a439-00145eb45e9a	Pleioblastus	35.432427	139.278065		JPN	Kanagawa Prefecture	2015	JP
2119	Arundinarieae	TWB	Arundinariinae	245521430	95eebc5e-f762-11e1-a439-00145eb45e9a	Pleioblastus	35.449099	139.628037		JPN	Kanagawa Prefecture	1981	JP
2120	Arundinarieae	TWB	Arundinariinae	245521437	95eebc5e-f762-11e1-a439-00145eb45e9a	Pleioblastus	35.449098	139.590541		JPN	Kanagawa Prefecture	1981	JP
2121	Arundinarieae	TWB	Arundinariinae	245521443	95eebc5e-f762-11e1-a439-00145eb45e9a	Pleioblastus	35.457418	139.065585		JPN	Kanagawa Prefecture	1982	JP
2122	Arundinarieae	TWB	Arundinariinae	245521452	95eebc5e-f762-11e1-a439-00145eb45e9a	Pleioblastus	35.290775	139.115583		JPN	Kanagawa Prefecture	1985	JP
2123	Arundinarieae	TWB	Arundinariinae	245521458	95eebc5e-f762-11e1-a439-00145eb45e9a	Pleioblastus	35.532417	139.290563		JPN	Kanagawa Prefecture	1984	JP
2124	Arundinarieae	TWB	Arundinariinae	245521475	95eebc5e-f762-11e1-a439-00145eb45e9a	Pleioblastus	35.60741	139.590536		JPN	Kanagawa Prefecture	1985	JP
2125	Arundinarieae	TWB	Arundinariinae	245521476	95eebc5e-f762-11e1-a439-00145eb45e9a	Pleioblastus	35.632398	139.140573		JPN	Kanagawa Prefecture	1985	JP
2126	Arundinarieae	TWB	Arundinariinae	245521492	95eebc5e-f762-11e1-a439-00145eb45e9a	Pleioblastus	35.457427	139.403055		JPN	Kanagawa Prefecture	1984	JP
2127	Arundinarieae	TWB	Arundinariinae	245521501	95eebc5e-f762-11e1-a439-00145eb45e9a	Pleioblastus	35.45743	139.578042		JPN	Kanagawa Prefecture	1986	JP
2128	Arundinarieae	TWB	Arundinariinae	245521540	95eebc5e-f762-11e1-a439-00145eb45e9a	Pleioblastus	35.224114	139.028095		JPN	Kanagawa Prefecture	1985	JP
2129	Arundinarieae	TWB	Arundinariinae	245521582	95eebc5e-f762-11e1-a439-00145eb45e9a	Pleioblastus	35.440763	139.415554		JPN	Kanagawa Prefecture	1986	JP
2131	Arundinarieae	TWB	Arundinariinae	245521714	95eebc5e-f762-11e1-a439-00145eb45e9a	Pleioblastus	35.457427	139.378057		JPN	Kanagawa Prefecture	1989	JP
2132	Arundinarieae	TWB	Arundinariinae	245521731	95eebc5e-f762-11e1-a439-00145eb45e9a	Pleioblastus	35.224116	139.078089		JPN	Kanagawa Prefecture	1995	JP
2133	Arundinarieae	TWB	Arundinariinae	1829941863	95eebc5e-f762-11e1-a439-00145eb45e9a	Pleioblastus	35.357428	139.028091		JPN	Kanagawa Prefecture	2015	JP
2134	Arundinarieae	TWB	Arundinariinae	245529124	95eebc5e-f762-11e1-a439-00145eb45e9a	Pleioblastus	35.242171	139.113503		JPN	Kanagawa Prefecture	1996	JP
2135	Arundinarieae	TWB	Arundinariinae	245529131	95eebc5e-f762-11e1-a439-00145eb45e9a	Pleioblastus	35.232449	139.090588		JPN	Kanagawa Prefecture	1996	JP
2136	Arundinarieae	TWB	Arundinariinae	388852660	95eebc5e-f762-11e1-a439-00145eb45e9a	Pleioblastus	35.540754	139.678031		JPN	Kanagawa Prefecture	1997	JP
2137	Arundinarieae	TWB	Arundinariinae	388852753	95eebc5e-f762-11e1-a439-00145eb45e9a	Pleioblastus	35.240789	139.603039		JPN	Kanagawa Prefecture	1999	JP
2138	Arundinarieae	TWB	Arundinariinae	388852780	95eebc5e-f762-11e1-a439-00145eb45e9a	Pleioblastus	35.40743	139.278066		JPN	Kanagawa Prefecture	1999	JP
2141	Arundinarieae	TWB	Arundinariinae	388852821	95eebc5e-f762-11e1-a439-00145eb45e9a	Pleioblastus	35.607405	139.215568		JPN	Kanagawa Prefecture	2005	JP
2142	Arundinarieae	TWB	Arundinariinae	1829860917	95eebc5e-f762-11e1-a439-00145eb45e9a	Pleioblastus	35.420878	139.575783		JPN	Kanagawa Prefecture	1980	JP
2143	Arundinarieae	TWB	Arundinariinae	3324100564	95eebc5e-f762-11e1-a439-00145eb45e9a	Pleioblastus	35.21978	139.04349		JPN	Kanagawa-Ken	1986	JP
2144	Arundinarieae	TWB	Arundinariinae	1829887751	95eebc5e-f762-11e1-a439-00145eb45e9a	Pleioblastus	33.558611	133.531389		JPN	Kochi Prefecture	1992	JP
2145	Arundinarieae	TWB	Arundinariinae	1829892384	95eebc5e-f762-11e1-a439-00145eb45e9a	Pleioblastus	35.361111	139.083889		JPN	Kanagawa Prefecture		JP
2146	Arundinarieae	TWB	Arundinariinae	3412897749	95eebc5e-f762-11e1-a439-00145eb45e9a	Pleioblastus	35.240782	139.115586		JPN	Kanagawa-Ken	1996	JP
2147	Arundinarieae	TWB	Arundinariinae	1829897439	95eebc5e-f762-11e1-a439-00145eb45e9a	Pleioblastus	36.063889	136.219167		JPN	Fukui Prefecture	2011	JP
2148	Arundinarieae	TWB	Arundinariinae	1829905091	95eebc5e-f762-11e1-a439-00145eb45e9a	Pleioblastus	35.608333	139.660278		JPN	Tokyo Metropolis	1951	JP
2149	Arundinarieae	TWB	Arundinariinae	1829913237	95eebc5e-f762-11e1-a439-00145eb45e9a	Pleioblastus	35.440759	139.278065		JPN	Kanagawa Prefecture	2013	JP
2150	Arundinarieae	TWB	Arundinariinae	1829913098	95eebc5e-f762-11e1-a439-00145eb45e9a	Pleioblastus	35.399098	139.278066		JPN	Kanagawa Prefecture	2013	JP
2151	Arundinarieae	TWB	Arundinariinae	1829914730	95eebc5e-f762-11e1-a439-00145eb45e9a	Pleioblastus	35.532422	139.615537		JPN	Kanagawa Prefecture	2014	JP
2152	Arundinarieae	TWB	Arundinariinae	1829923302	95eebc5e-f762-11e1-a439-00145eb45e9a	Pleioblastus	35.415759	139.165575		JPN	Kanagawa Prefecture	2015	JP
2153	Arundinarieae	TWB	Arundinariinae	1829923044	95eebc5e-f762-11e1-a439-00145eb45e9a	Pleioblastus	35.399097	139.22807		JPN	Kanagawa Prefecture	2015	JP
2154	Arundinarieae	TWB	Arundinariinae	1829924545	95eebc5e-f762-11e1-a439-00145eb45e9a	Pleioblastus	35.265775	139.028095		JPN	Kanagawa Prefecture	2015	JP
2155	Arundinarieae	TWB	Arundinariinae	1829928241	95eebc5e-f762-11e1-a439-00145eb45e9a	Pleioblastus	35.299105	139.090585		JPN	Kanagawa Prefecture	2014	JP
2156	Arundinarieae	TWB	Arundinariinae	3324111569	95eebc5e-f762-11e1-a439-00145eb45e9a	Pleioblastus	35.21644	139.01047		JPN	Kanagawa-Ken	1961	JP
2157	Arundinarieae	TWB	Arundinariinae	1829934972	95eebc5e-f762-11e1-a439-00145eb45e9a	Pleioblastus	35.390765	139.240569		JPN	Kanagawa Prefecture	2016	JP
2158	Arundinarieae	TWB	Arundinariinae	1829939512	95eebc5e-f762-11e1-a439-00145eb45e9a	Pleioblastus	35.299107	139.128081		JPN	Kanagawa Prefecture	2015	JP
2159	Arundinarieae	TWB	Arundinariinae	2244427759	95eebc5e-f762-11e1-a439-00145eb45e9a	Pleioblastus	35.340768	139.140578		JPN	Kanagawa Prefecture	2016	JP
2160	Arundinarieae	TWB	Arundinariinae	245521429	95eebc5e-f762-11e1-a439-00145eb45e9a	Pleioblastus	35.407436	139.565543		JPN	Kanagawa Prefecture	1982	JP
2161	Arundinarieae	TWB	Arundinariinae	245521438	95eebc5e-f762-11e1-a439-00145eb45e9a	Pleioblastus	35.599078	139.55304		JPN	Kanagawa Prefecture	1985	JP
2162	Arundinarieae	TWB	Arundinariinae	245521472	95eebc5e-f762-11e1-a439-00145eb45e9a	Pleioblastus	35.34911	139.578042		JPN	Kanagawa Prefecture	1985	JP
2163	Arundinarieae	TWB	Arundinariinae	245521479	95eebc5e-f762-11e1-a439-00145eb45e9a	Pleioblastus	35.515753	139.365556		JPN	Kanagawa Prefecture	1984	JP
2164	Arundinarieae	TWB	Arundinariinae	245521495	95eebc5e-f762-11e1-a439-00145eb45e9a	Pleioblastus	35.407426	139.140578		JPN	Kanagawa Prefecture	1986	JP
2165	Arundinarieae	TWB	Arundinariinae	245521498	95eebc5e-f762-11e1-a439-00145eb45e9a	Pleioblastus	35.140791	139.090594		JPN	Kanagawa Prefecture	1985	JP
2166	Arundinarieae	TWB	Arundinariinae	245521504	95eebc5e-f762-11e1-a439-00145eb45e9a	Pleioblastus	35.282444	139.140581		JPN	Kanagawa Prefecture	1984	JP
2167	Arundinarieae	TWB	Arundinariinae	245521518	95eebc5e-f762-11e1-a439-00145eb45e9a	Pleioblastus	35.549077	139.42805		JPN	Kanagawa Prefecture	1982	JP
2168	Arundinarieae	TWB	Arundinariinae	245521541	95eebc5e-f762-11e1-a439-00145eb45e9a	Pleioblastus	35.174121	139.090591		JPN	Kanagawa Prefecture	1986	JP
2169	Arundinarieae	TWB	Arundinariinae	245521562	95eebc5e-f762-11e1-a439-00145eb45e9a	Pleioblastus	35.407428	139.190572		JPN	Kanagawa Prefecture	1981	JP
2170	Arundinarieae	TWB	Arundinariinae	245521569	95eebc5e-f762-11e1-a439-00145eb45e9a	Pleioblastus	35.432433	139.515548		JPN	Kanagawa Prefecture	1985	JP
2171	Arundinarieae	TWB	Arundinariinae	245521705	95eebc5e-f762-11e1-a439-00145eb45e9a	Pleioblastus	35.374108	139.60304		JPN	Kanagawa Prefecture	1992	JP
2172	Arundinarieae	TWB	Arundinariinae	1829940156	95eebc5e-f762-11e1-a439-00145eb45e9a	Pleioblastus	35.232445	139.003099		JPN	Kanagawa Prefecture	2015	JP
2174	Arundinarieae	TWB	Arundinariinae	388852673	95eebc5e-f762-11e1-a439-00145eb45e9a	Pleioblastus	35.349101	139.140578		JPN	Kanagawa Prefecture	1998	JP
2175	Arundinarieae	TWB	Arundinariinae	388852696	95eebc5e-f762-11e1-a439-00145eb45e9a	Pleioblastus	35.52409	139.753025		JPN	Kanagawa Prefecture	1996	JP
2176	Arundinarieae	TWB	Arundinariinae	388852704	95eebc5e-f762-11e1-a439-00145eb45e9a	Pleioblastus	35.249121	139.59054		JPN	Kanagawa Prefecture	1999	JP
2177	Arundinarieae	TWB	Arundinariinae	388852723	95eebc5e-f762-11e1-a439-00145eb45e9a	Pleioblastus	35.649063	139.165571		JPN	Kanagawa Prefecture	1999	JP
2178	Arundinarieae	TWB	Arundinariinae	388852773	95eebc5e-f762-11e1-a439-00145eb45e9a	Pleioblastus	35.599078	139.590536		JPN	Kanagawa Prefecture	1999	JP
2179	Arundinarieae	TWB	Arundinariinae	1829840256	95eebc5e-f762-11e1-a439-00145eb45e9a	Pleioblastus	34.652781	135.063728		JPN	Hyogo Prefecture	1975	JP
2180	Arundinarieae	TWB	Arundinariinae	1829855635	95eebc5e-f762-11e1-a439-00145eb45e9a	Pleioblastus	33.368241	133.255311		JPN	Kochi Prefecture	1989	JP
2181	Arundinarieae	TWB	Arundinariinae	1829861829	95eebc5e-f762-11e1-a439-00145eb45e9a	Pleioblastus	35.257308	139.048843		JPN	Kanagawa Prefecture	1986	JP
2182	Arundinarieae	TWB	Arundinariinae	1829868900	95eebc5e-f762-11e1-a439-00145eb45e9a	Pleioblastus	35.14079	139.053097		JPN	Shizuoka Prefecture	2007	JP
2184	Arundinarieae	TWB	Arundinariinae	1829891357	95eebc5e-f762-11e1-a439-00145eb45e9a	Pleioblastus	35.231389	139.104167		JPN	Kanagawa Prefecture	1963	JP
2185	Arundinarieae	TWB	Arundinariinae	3324102625	95eebc5e-f762-11e1-a439-00145eb45e9a	Pleioblastus	35.76278	139.3524		JPN	Tokyo Metropolis	1953	JP
2186	Arundinarieae	TWB	Arundinariinae	1829913359	95eebc5e-f762-11e1-a439-00145eb45e9a	Pleioblastus	35.424095	139.303063		JPN	Kanagawa Prefecture	2014	JP
2187	Arundinarieae	TWB	Arundinariinae	1829918187	95eebc5e-f762-11e1-a439-00145eb45e9a	Pleioblastus	35.601944	139.649167		JPN	Tokyo Metropolis	1951	JP
2188	Arundinarieae	TWB	Arundinariinae	4053943478	95eebc5e-f762-11e1-a439-00145eb45e9a	Pleioblastus	35.60656	139.64938		JPN	Tokyo Metropolis	1951	JP
2189	Arundinarieae	TWB	Arundinariinae	1829922517	95eebc5e-f762-11e1-a439-00145eb45e9a	Pleioblastus	35.374103	139.403055		JPN	Kanagawa Prefecture	2015	JP
2190	Arundinarieae	TWB	Arundinariinae	1829927912	95eebc5e-f762-11e1-a439-00145eb45e9a	Pleioblastus	35.307438	139.090585		JPN	Kanagawa Prefecture	2014	JP
2191	Arundinarieae	TWB	Arundinariinae	2244425696	95eebc5e-f762-11e1-a439-00145eb45e9a	Pleioblastus	35.449098	139.578042		JPN	Kanagawa Prefecture	2015	JP
2192	Arundinarieae	TWB	Arundinariinae	1829934491	95eebc5e-f762-11e1-a439-00145eb45e9a	Pleioblastus	35.382433	139.240569		JPN	Kanagawa Prefecture	2016	JP
2193	Arundinarieae	TWB	Arundinariinae	2244423724	95eebc5e-f762-11e1-a439-00145eb45e9a	Pleioblastus	35.340769	139.178074		JPN	Kanagawa Prefecture	2014	JP
2194	Arundinarieae	TWB	Arundinariinae	1829945428	95eebc5e-f762-11e1-a439-00145eb45e9a	Pleioblastus	35.415755	139.003093		JPN	Kanagawa Prefecture	2016	JP
2195	Arundinarieae	TWB	Arundinariinae	2244422948	95eebc5e-f762-11e1-a439-00145eb45e9a	Pleioblastus	35.624074	139.565537		JPN	Kanagawa Prefecture	1953	JP
2196	Arundinarieae	TWB	Arundinariinae	1829931221	95eebc5e-f762-11e1-a439-00145eb45e9a	Pleioblastus	35.490758	139.490548		JPN	Kanagawa Prefecture	2015	JP
2197	Arundinarieae	TWB	Arundinariinae	245521434	95eebc5e-f762-11e1-a439-00145eb45e9a	Pleioblastus	35.549086	139.590539		JPN	Kanagawa Prefecture	1980	JP
2198	Arundinarieae	TWB	Arundinariinae	245521441	95eebc5e-f762-11e1-a439-00145eb45e9a	Pleioblastus	35.315767	139.028093		JPN	Kanagawa Prefecture	1982	JP
2199	Arundinarieae	TWB	Arundinariinae	245521459	95eebc5e-f762-11e1-a439-00145eb45e9a	Pleioblastus	35.499092	139.578041		JPN	Kanagawa Prefecture	1985	JP
2200	Arundinarieae	TWB	Arundinariinae	245521470	95eebc5e-f762-11e1-a439-00145eb45e9a	Pleioblastus	35.599069	139.140574		JPN	Kanagawa Prefecture	1985	JP
2201	Arundinarieae	TWB	Arundinariinae	245521494	95eebc5e-f762-11e1-a439-00145eb45e9a	Pleioblastus	35.415755	138.990594		JPN	Kanagawa Prefecture	1986	JP
2202	Arundinarieae	TWB	Arundinariinae	245521505	95eebc5e-f762-11e1-a439-00145eb45e9a	Pleioblastus	35.299116	139.528047		JPN	Kanagawa Prefecture	1983	JP
2203	Arundinarieae	TWB	Arundinariinae	245521513	95eebc5e-f762-11e1-a439-00145eb45e9a	Pleioblastus	35.432434	139.60304		JPN	Kanagawa Prefecture	1984	JP
2204	Arundinarieae	TWB	Arundinariinae	245521520	95eebc5e-f762-11e1-a439-00145eb45e9a	Pleioblastus	35.549079	139.228068		JPN	Kanagawa Prefecture	1983	JP
2205	Arundinarieae	TWB	Arundinariinae	245521545	95eebc5e-f762-11e1-a439-00145eb45e9a	Pleioblastus	35.265774	139.003097		JPN	Kanagawa Prefecture	1983	JP
2206	Arundinarieae	TWB	Arundinariinae	245529127	95eebc5e-f762-11e1-a439-00145eb45e9a	Pleioblastus	35.307441	139.190574		JPN	Kanagawa Prefecture	1996	JP
2207	Arundinarieae	TWB	Arundinariinae	245529130	95eebc5e-f762-11e1-a439-00145eb45e9a	Pleioblastus	35.449099	139.615538		JPN	Kanagawa Prefecture	1996	JP
2208	Arundinarieae	TWB	Arundinariinae	388852614	95eebc5e-f762-11e1-a439-00145eb45e9a	Pleioblastus	35.824889	139.923415		JPN	Chiba Prefecture	1991	JP
2209	Arundinarieae	TWB	Arundinariinae	388852646	95eebc5e-f762-11e1-a439-00145eb45e9a	Pleioblastus	35.440763	139.403055		JPN	Kanagawa Prefecture	1997	JP
2210	Arundinarieae	TWB	Arundinariinae	388852647	95eebc5e-f762-11e1-a439-00145eb45e9a	Pleioblastus	35.457425	139.290564		JPN	Kanagawa Prefecture	1997	JP
2211	Arundinarieae	TWB	Arundinariinae	388852658	95eebc5e-f762-11e1-a439-00145eb45e9a	Pleioblastus	35.324105	139.190574		JPN	Kanagawa Prefecture	1998	JP
2212	Arundinarieae	TWB	Arundinariinae	388852726	95eebc5e-f762-11e1-a439-00145eb45e9a	Pleioblastus	35.449084	138.990593		JPN	Kanagawa Prefecture	1999	JP
2213	Arundinarieae	TWB	Arundinariinae	388852775	95eebc5e-f762-11e1-a439-00145eb45e9a	Pleioblastus	35.632406	139.528041		JPN	Kanagawa Prefecture	1999	JP
2214	Arundinarieae	TWB	Arundinariinae	388852776	95eebc5e-f762-11e1-a439-00145eb45e9a	Pleioblastus	35.574082	139.628034		JPN	Kanagawa Prefecture	1999	JP
[truncated: 16,713 more rows]
