# Supplementary material for: Global distribution models for the major bamboo (Poaceae, Bambusoideae) clades
Source: Biodivers Data J. 2025 Aug 26;13:e153436. doi: 10.3897/BDJ.13.e153436 (PMC12405939; doi:10.3897/BDJ.13.e153436)
Supplement: Supplementary material 4 — Model output (GIS input) files of estimated distributions of Bambusoideae clades [file bdj-13-e153436-s004.zip]

Archive with 48 entries (40 files):
- Suppl. 3 - Output GIS/
- Suppl. 3 - Output GIS/.DS_Store
- __MACOSX/Suppl. 3 - Output GIS/._.DS_Store
- Suppl. 3 - Output GIS/mask/
- Suppl. 3 - Output GIS/points/
- Suppl. 3 - Output GIS/binary/
- Suppl. 3 - Output GIS/continuous/
- Suppl. 3 - Output GIS/mask/pwb_mask.gpkg
- Suppl. 3 - Output GIS/mask/herb_mask.gpkg
- Suppl. 3 - Output GIS/mask/twb_mask.gpkg
- Suppl. 3 - Output GIS/mask/nwb_mask.gpkg
- Suppl. 3 - Output GIS/points/.DS_Store
- __MACOSX/Suppl. 3 - Output GIS/points/._.DS_Store
- Suppl. 3 - Output GIS/points/twb_points.gpkg
- Suppl. 3 - Output GIS/points/pwb_points.gpkg
- Suppl. 3 - Output GIS/points/herb_points.gpkg
- Suppl. 3 - Output GIS/points/nwb_points.gpkg
- Suppl. 3 - Output GIS/binary/.DS_Store
- __MACOSX/Suppl. 3 - Output GIS/binary/._.DS_Store
- Suppl. 3 - Output GIS/binary/polygonized/
- Suppl. 3 - Output GIS/binary/raster - raw/
- Suppl. 3 - Output GIS/binary/raster - masked/
- Suppl. 3 - Output GIS/continuous/nwb.tif
- Suppl. 3 - Output GIS/continuous/nwb.tfw
- Suppl. 3 - Output GIS/continuous/herb.tif
- Suppl. 3 - Output GIS/continuous/herb.tfw
- Suppl. 3 - Output GIS/continuous/pwb.tfw
- Suppl. 3 - Output GIS/continuous/pwb.tif
- Suppl. 3 - Output GIS/continuous/twb.tif
- Suppl. 3 - Output GIS/continuous/twb.tfw
- Suppl. 3 - Output GIS/binary/polygonized/twb_bin_masked.gpkg
- Suppl. 3 - Output GIS/binary/polygonized/nwb_bin_masked.gpkg
- Suppl. 3 - Output GIS/binary/polygonized/pwb_bin_masked.gpkg
- Suppl. 3 - Output GIS/binary/polygonized/herb_bin_masked.gpkg
- Suppl. 3 - Output GIS/binary/raster - raw/.DS_Store
- __MACOSX/Suppl. 3 - Output GIS/binary/raster - raw/._.DS_Store
- Suppl. 3 - Output GIS/binary/raster - raw/twb_bin.tfw
- Suppl. 3 - Output GIS/binary/raster - raw/twb_bin.tif
- Suppl. 3 - Output GIS/binary/raster - raw/pwb_bin.tfw
- Suppl. 3 - Output GIS/binary/raster - raw/pwb_bin.tif
- Suppl. 3 - Output GIS/binary/raster - raw/nwb_bin.tfw
- Suppl. 3 - Output GIS/binary/raster - raw/herb_bin.tfw
- Suppl. 3 - Output GIS/binary/raster - raw/nwb_bin.tif
- Suppl. 3 - Output GIS/binary/raster - raw/herb_bin.tif
- Suppl. 3 - Output GIS/binary/raster - masked/herb_bin_masked.tif
- Suppl. 3 - Output GIS/binary/raster - masked/twb_bin_masked.tif
- Suppl. 3 - Output GIS/binary/raster - masked/pwb_bin_masked.tif
- Suppl. 3 - Output GIS/binary/raster - masked/nwb_bin_masked.tif
