# Supplementary material for: Global distribution models for the major bamboo (Poaceae, Bambusoideae) clades
Source: Biodivers Data J. 2025 Aug 26;13:e153436. doi: 10.3897/BDJ.13.e153436 (PMC12405939; doi:10.3897/BDJ.13.e153436)
Supplement: Supplementary material 4 — Model output (GIS input) files of estimated distributions of Bambusoideae clades [file bdj-13-e153436-s004.zip › Suppl. 3 - Output GIS/continuous/nwb.tfw]

0.0833333333
0.0000000000
0.0000000000
-0.0833333333
-179.9583333333
89.9583333333
