# Supplementary material for: Global distribution models for the major bamboo (Poaceae, Bambusoideae) clades
Source: Biodivers Data J. 2025 Aug 26;13:e153436. doi: 10.3897/BDJ.13.e153436 (PMC12405939; doi:10.3897/BDJ.13.e153436)
Supplement: Supplementary material 5 — Map images (png) of estimated Bambusoideae clade distributions [file bdj-13-e153436-s005.zip]

Archive with 58 entries (49 files):
- Suppl. 4 - GIS Output Images/
- Suppl. 4 - GIS Output Images/pacific centered/
- Suppl. 4 - GIS Output Images/.DS_Store
- __MACOSX/Suppl. 4 - GIS Output Images/._.DS_Store
- Suppl. 4 - GIS Output Images/atlantic centered/
- Suppl. 4 - GIS Output Images/pacific centered/.DS_Store
- __MACOSX/Suppl. 4 - GIS Output Images/pacific centered/._.DS_Store
- Suppl. 4 - GIS Output Images/pacific centered/points+areas/
- Suppl. 4 - GIS Output Images/pacific centered/areas/
- Suppl. 4 - GIS Output Images/pacific centered/points/
- Suppl. 4 - GIS Output Images/atlantic centered/.DS_Store
- __MACOSX/Suppl. 4 - GIS Output Images/atlantic centered/._.DS_Store
- Suppl. 4 - GIS Output Images/atlantic centered/points+areas/
- Suppl. 4 - GIS Output Images/atlantic centered/areas/
- Suppl. 4 - GIS Output Images/atlantic centered/points/
- Suppl. 4 - GIS Output Images/pacific centered/points+areas/pacific-nwb-points+areas.png
- __MACOSX/Suppl. 4 - GIS Output Images/pacific centered/points+areas/._pacific-nwb-points+areas.png
- Suppl. 4 - GIS Output Images/pacific centered/points+areas/pacific-twb-points+areas.png
- Suppl. 4 - GIS Output Images/pacific centered/points+areas/pacific-herbaceous-points+areas.png
- __MACOSX/Suppl. 4 - GIS Output Images/pacific centered/points+areas/._pacific-herbaceous-points+areas.png
- Suppl. 4 - GIS Output Images/pacific centered/points+areas/pacific-all-points+areas.png
- Suppl. 4 - GIS Output Images/pacific centered/points+areas/pacific-pwb-points+areas.png
- __MACOSX/Suppl. 4 - GIS Output Images/pacific centered/points+areas/._pacific-pwb-points+areas.png
- Suppl. 4 - GIS Output Images/pacific centered/areas/pacific-twb-areas.png
- Suppl. 4 - GIS Output Images/pacific centered/areas/pacific-nwb-areas.png
- Suppl. 4 - GIS Output Images/pacific centered/areas/pacific-all-crosshatched.png
- __MACOSX/Suppl. 4 - GIS Output Images/pacific centered/areas/._pacific-all-crosshatched.png
- Suppl. 4 - GIS Output Images/pacific centered/areas/pacific-pwb-areas.png
- Suppl. 4 - GIS Output Images/pacific centered/areas/pacific-all-areas.png
- Suppl. 4 - GIS Output Images/pacific centered/areas/pacific-woody-areas.png
- Suppl. 4 - GIS Output Images/pacific centered/areas/pacific-woody_vs_herbaceous-areas.png
- Suppl. 4 - GIS Output Images/pacific centered/areas/pacific-herbaceous-areas.png
- __MACOSX/Suppl. 4 - GIS Output Images/pacific centered/areas/._pacific-herbaceous-areas.png
- Suppl. 4 - GIS Output Images/pacific centered/points/pacific-herbaceous-points.png
- Suppl. 4 - GIS Output Images/pacific centered/points/pacific-twb-points.png
- Suppl. 4 - GIS Output Images/pacific centered/points/pacific-all-points.png
- Suppl. 4 - GIS Output Images/pacific centered/points/pacific-nwb-points.png
- Suppl. 4 - GIS Output Images/pacific centered/points/pacific-pwb-points.png
- Suppl. 4 - GIS Output Images/atlantic centered/points+areas/atlantic-nwb-points+areas.png
- Suppl. 4 - GIS Output Images/atlantic centered/points+areas/atlantic-twb-points+areas.png
- Suppl. 4 - GIS Output Images/atlantic centered/points+areas/atlantic-herbaceous-points+areas.png
- Suppl. 4 - GIS Output Images/atlantic centered/points+areas/atlantic-pwb-points+areas.png
- __MACOSX/Suppl. 4 - GIS Output Images/atlantic centered/points+areas/._atlantic-pwb-points+areas.png
- Suppl. 4 - GIS Output Images/atlantic centered/points+areas/atlantic-all-points+areas.png
- Suppl. 4 - GIS Output Images/atlantic centered/areas/atlantic-pwb-areas.png
- Suppl. 4 - GIS Output Images/atlantic centered/areas/atlantic-all-areas.png
- Suppl. 4 - GIS Output Images/atlantic centered/areas/atlantic-all-crosshatched.png
- Suppl. 4 - GIS Output Images/atlantic centered/areas/atlantic-woody_vs_herbaceous-areas.png
- Suppl. 4 - GIS Output Images/atlantic centered/areas/atlantic-twb-areas.png
- Suppl. 4 - GIS Output Images/atlantic centered/areas/atlantic-nwb-areas.png
- __MACOSX/Suppl. 4 - GIS Output Images/atlantic centered/areas/._atlantic-nwb-areas.png
- Suppl. 4 - GIS Output Images/atlantic centered/areas/atlantic-herbaceous-areas.png
- Suppl. 4 - GIS Output Images/atlantic centered/areas/atlantic-woody-areas.png
- Suppl. 4 - GIS Output Images/atlantic centered/points/atlantic-nwb-points.png
- Suppl. 4 - GIS Output Images/atlantic centered/points/atlantic-pwb-points.png
- Suppl. 4 - GIS Output Images/atlantic centered/points/atlantic-twb-points.png
- Suppl. 4 - GIS Output Images/atlantic centered/points/atlantic-all-points.png
- Suppl. 4 - GIS Output Images/atlantic centered/points/atlantic-herbaceous-points.png
